# Supplementary material for: IL-7R signaling activates widespread VH and DH gene usage to drive antibody diversity in bone marrow B cells
Source: Cell Rep. 2021 Jul 13;36(2):109349. doi: 10.1016/j.celrep.2021.109349 (PMC8293627; doi:10.1016/j.celrep.2021.109349)
Supplement: Table S2. Quantification and analysis of transcription over VH gene segments and Igh intergenic regions in Rag2−/− and IL-7Rα−/−/Rag2−/− pro-B cells, related to Figure 3 — All V gene transcripts. RNA-seq raw reads were quantified over each VH gene probe (only VH genes which had detectable transcription are shown). Each of two replicates was quantified separately to determine differences in transcription between Rag2−/− and IL-7Rα−/−/Rag2−/− pro-B cells. The adjusted mean for each probe, as well as the log2-fold change and adjusted p value in the IL-7Rα−/−/Rag2−/− relative to Rag2−/− samples was calculated by DESeq2. ∗ - Significantly differentially expressed genes. Differentially expressed V genes. Table of significantly differentially expressed genes. Differentially expressed antisense. Significantly differentially expressed transcripts over Igh V intergenic regions in Rag2−/− and IL-7Rα−/−Rag2−/− pro-B cells. RNA-seq raw reads were quantified over intergenic non-coding transcript probes (see Figure 3E – length of probes shown in bp). Each of two replicates was quantified separately. The adjusted mean for each probe, log2-fold change and adjusted p value in the IL-7Rα−/−Rag2−/− relative to Rag2−/− samples was calculated by DESeq2. Transcripts significantly differentially expressed are marked with ∗. [file mmc3.xlsx]

## Sheet: All V gene transcripts
Gene	Rag2-/- mean	IL-7Ra/Rag2-/- mean	log2- fold change	padj
J558.88.194*	0	104.62	5.94	9.29e-06
J558.87.193*	2.24	53.11	3.32	0.0297
J558.86pg.192	3.77	20.21	1.67	0.482
J558.85.191	22.37	5.03	-1.71	0.374
J558.84.190	14.24	12.84	-0.13	0.969
J558.83.189	13.29	4.12	-1.2	0.689
J558.82pg.188	1.06	10.65	1.78	0.484
J558.81.187	0.35	20.72	3.22	0.0705
J558.80.186	6.36	45.78	2.23	0.177
J558.79.184	19.9	8.83	-0.89	0.768
3609.15pg.183	0.35	0	-0.6	0.784
J558.78.182	28.97	18.42	-0.5	0.847
3609.14pg.181	12.13	21.81	0.66	0.784
J558.77.180	27.19	25.53	-0.08	0.981
J558.76pg.179	2.24	23.75	2.32	0.228
3609.13pg.178	2.71	1.31	-0.39	0.905
J558.75.177	46.12	12.26	-1.43	0.545
J558.74.176	4.12	8.39	0.65	0.814
J558.73pg.175	0.83	11.45	1.99	0.404
3609.12.174	36.23	15.8	-0.92	0.767
J558.72.173	61.86	21.16	-1.31	0.474
J558.71pg.172	7.08	0	-2.25	0.315
J558.70pg.171	11.67	5.29	-0.79	0.781
J558.69.170	22.75	86.85	1.57	0.406
3609.11.169	2.36	8.75	0.97	0.768
J558.68pg.168	9.2	1.75	-1.33	0.674
3609.10pg.167	2.12	1.75	-0.09	0.981
J558.67.166	22.61	36.59	0.56	0.799
J558.66.165	17.78	15.76	-0.12	0.975
3609.9.164	6.84	1.35	-1.36	0.658
J558.65.163	51.39	8.83	-2.13	0.143
J558.64.162	3.54	6.13	0.41	0.901
PG.19.161*	308.57	26.41	-3.37	9.78e-08
3609.8pg.160	10.96	20.61	0.65	0.8
J558.63pg.159	4.95	3.06	-0.34	0.919
J558.62pg.158	1.76	4.41	0.55	0.855
J558.61.157	2.12	4.89	0.54	0.86
J558.59.155	7.07	8.46	0.17	0.959
J558.58.154	15.7	3.94	-1.27	0.68
3609.7.153	6.03	27.18	1.51	0.553
J558.57pg.152*	464.11	34.51	-3.64	8.52e-15
3609.6pg.151	1.41	2.19	0.16	0.96
J558.56.150	4	7.08	0.48	0.876
J558.55.149	15.4	21.16	0.32	0.914
J558.54.148	2.94	14.92	1.46	0.602
3609.5.147	12.58	4.23	-1.05	0.764
J558.53.146	75.25	48.23	-0.57	0.768
J558.52.145	14.59	28.02	0.74	0.768
J558.51pg.144	0	0.88	0.72	0.768
J558.50.143	25.1	16.27	-0.49	0.846
3609.4.142	1.06	18.02	2.32	0.273
J558.49.141	3.89	0.88	-0.85	0.773
3609.3.139	2.36	3.94	0.34	0.921
3609.2pg.138	2.36	0	-0.93	0.768
J558.47.137	8	0	-2.39	0.271
J558.44pg.134	0.35	0	-0.6	0.784
J558.43.133	2.48	1.31	-0.24	0.941
J558.42.132	4.49	9.96	0.8	0.783
J558.41pg.131	0.83	4.74	0.8	0.783
J558.40pg.130	0.71	0	-0.73	0.768
J558.39.129	0.35	3.5	0.8	0.768
J558.38pg.128	0.83	0	-0.72	0.768
J558.37.127	0.83	11.42	1.9	0.444
J558.36.126	1.89	0	-0.86	0.768
J558.35pg.125	0.35	0	-0.6	0.784
J558.34.124	5.29	1.82	-0.73	0.795
J558.33pg.123	5.43	0.91	-1.33	0.676
J558.32pg.122	17.78	0.47	-3.19	0.0674
J558.31.121	6.94	9.27	0.26	0.938
J558.30pg.120	5.76	12.73	0.71	0.793
J558.29pg.119	1.89	0	-0.86	0.768
J558.28pg.118	2.01	0.95	-0.33	0.918
J558.27pg.117	3.89	0	-1.44	0.602
J558.26.116	27.55	2.81	-2.52	0.127
J558.25pg.115	34.88	11.24	-1.36	0.483
J558.24pg.114	8.6	0	-2.59	0.215
J558.23.113	94.11	12.29	-2.46	0.0722
J558.22.112	1.06	3.98	0.73	0.791
J558.21pg.111	1.53	0	-0.83	0.768
J558.20pg.110	0.35	0.44	0.04	0.987
J558.19.109	3.65	10.07	0.78	0.784
J558.18.108	0.71	0.47	-0.15	0.96
J558.16.106	14.49	3.1	-1.56	0.521
J558.15pg.105	1.06	0.47	-0.28	0.922
J558.13.103	0.83	0	-0.72	0.768
J558.12.102	14.82	5.73	-0.95	0.768
J558.11pg.101	5.89	3.5	-0.39	0.907
J558.10pg.100	0	0.47	0.61	0.784
J558.9.99	18.73	24.22	0.29	0.918
J558.8.98	5.29	0	-1.23	0.675
J558.7pg.97	3.77	0	-1.41	0.615
J558.6.96	1.76	7.88	0.87	0.769
J558.4.93	2.82	2.63	-0.05	0.987
PG.18.92	0.35	0	-0.6	0.784
VH10.3.91	20.69	6.57	-1.05	0.768
J558.3.90	8.71	0	-2.51	0.236
VH10.2pg.89	3.17	0	-0.91	0.768
J558.2.88	6.48	0.47	-1.71	0.522
PG.17.87	2.47	0	-0.89	0.768
VH10.1.86	17.94	17.66	-0.01	0.997
J558.1.85	8.48	4.82	-0.47	0.882
3609.1.84	10.61	0	-2.96	0.128
J606.5.83	3.89	0	-1.44	0.602
J606.4.82	24.99	2.26	-2.7	0.0751
J606.3.81	6.26	4.74	-0.21	0.955
J606.2.80	39.88	4.27	-2.43	0.155
J606.1.79*	127.48	9.12	-3.55	1.69e-06
VH12.1.78	0	0.95	0.73	0.768
3609N.2.77	0	0.95	0.73	0.768
PG.15.75	0.71	5.69	0.98	0.768
36-60.8.74	3.31	0	-0.91	0.768
VGAM3.8-4-71	1.66	0	-0.83	0.768
3609N.1pg.68*	17.78	0	-3.84	0.0231
S107.4.65	2.71	0	-1.06	0.736
36-60.3.64	5.18	0	-1.79	0.475
SM7.4.63*	19.47	0.44	-3.38	0.0434
S107.3.62	1.66	0	-0.83	0.768
VGAM3.8-3-61	4.97	1.75	-0.52	0.862
VGAM3.8-2-59	0	4.38	1.01	0.752
VGAM3.8-1-57	0	2.63	0.87	0.768
SM7.3.54*	17.68	0	-3.86	0.0215
VH11.2.53	0.83	0	-0.72	0.768
SM7.2.49*	362.92	5.8	-5.58	1.85e-16
VH11.1.48	0	0.47	0.61	0.784
SM7.1.44*	57.96	2.19	-3.8	0.00258
Q52.12pg.39	0	0.88	0.72	0.768
7183.18.35	0	0.47	0.61	0.784
Q52.11.34	2.12	0	-0.87	0.768
Q52.10.33	1.18	0	-0.79	0.768
PG.6.32	0.71	0	-0.73	0.768
Q52.2.4	1.76	0	-0.85	0.768
7183.2.3_(81X)	4.48	0	-1.61	0.539
Q52.1pg.2	0	0.88	0.72	0.768

## Sheet: Differentially expressed V gene
VH gene mean	Rag2-/- mean	IL-7Ra/Rag2-/- Fold Change	log2	p-adj
J558.88.194	0	104.62	5.94	9.29e-06
J558.87.193	2.24	53.11	3.32	0.0297
PG.19.161	308.57	26.41	-3.37	9.78e-08
J558.57pg.152	464.11	34.51	-3.64	8.52e-15
J606.1.79	127.48	9.12	-3.55	1.69e-06
3609N.1pg.68	17.78	0	-3.84	0.0231
SM7.4.63	19.47	0.44	-3.38	0.0434
SM7.3.54	17.68	0	-3.86	0.0215
SM7.2.49	362.92	5.8	-5.58	1.85e-16
SM7.1.44	57.96	2.19	-3.8	0.00258

## Sheet: DE antisense
Intergenic transcript	Probe length (bp)	Rag2-/- mean	IL-7Ra/Rag2-/- mean	log2 Fold Change	p-adj
RNA-PAIR4*	26160	8408.81	1140.45	-2.79	3.23e-08
RNA-PAIR6*	23314	18185.3	1951.23	-3.1	3.17e-08
RNA-J558*	89679	1043.85	186.02	-2.44	1.95e-09
RNA-J606*	29461	1475.66	213.42	-2.74	2.49e-13
RNA-DH region*	57688	1149.29	248.44	-2.09	0.00517
RNA - m0	2572	8381.6	4372.01	-0.91	0.162
RNA-Im	4152	55090.9	28612.5	-0.91	2.80E-01
