# Supplementary material for: IL-7R signaling activates widespread VH and DH gene usage to drive antibody diversity in bone marrow B cells
Source: Cell Rep. 2021 Jul 13;36(2):109349. doi: 10.1016/j.celrep.2021.109349 (PMC8293627; doi:10.1016/j.celrep.2021.109349)
Supplement: Table S4. EBF1 binding sites show changes in accessibility in IL-7Rα−/− Rag2−/− relative to Rag2−/− pro-B cells, related to Figure 4 — ATAC-seq raw reads were quantified over EBF1 binding sites genome-wide for each of two replicates. The adjusted mean for each probe, as well as the log2-fold change and adjusted p value in the IL-7Rα−/− Rag2−/− relative to Rag2−/− samples was calculated by DESeq2. [file mmc4.xlsx]

## Sheet: S Table 4 EBF binding sites
Gene	baseMean	log2FoldChange	lfcSE	stat	pvalue	padj	RAG2ko_females	RAG2ko_2	IL7RxRAGko_1	IL7RxRAGko_2
EBF_peak_5209	104.62	-2.79497	0.355828	-7.85482	4e-15	2.54e-11	219.948	145.423	21.8621	31.2467
EBF_peak_1763	95.2617	-2.66352	0.341062	-7.80949	5.74e-15	2.54e-11	177.458	151.482	27.109	24.9974
EBF_peak_5300	281.941	-1.97095	0.257347	-7.65873	1.88e-14	5.93e-11	526.543	371.132	97.0676	133.022
EBF_peak_3365	294.249	-1.80236	0.242128	-7.44383	9.78e-14	2.16e-10	536.541	377.191	132.921	130.343
EBF_peak_3897	272.766	-1.65016	0.237401	-6.95093	3.63e-12	6.18e-09	461.558	365.072	119.804	144.628
EBF_peak_3333	90.2605	-2.49729	0.362578	-6.88761	5.67e-12	7.93e-09	186.623	119.671	28.8579	25.8901
EBF_peak_3755	275.854	-1.81771	0.264615	-6.86926	6.45e-12	7.93e-09	528.209	330.231	111.059	133.914
EBF_peak_4784	143.956	-2.03072	0.303246	-6.69661	2.13e-11	2.05e-08	281.6	180.264	57.7159	56.2441
EBF_peak_2030	202.883	-1.80523	0.269199	-6.70594	2e-11	2.05e-08	366.581	263.579	78.7034	102.668
EBF_peak_2031	202.883	-1.80523	0.269199	-6.70594	2e-11	2.05e-08	366.581	263.579	78.7034	102.668
EBF_peak_4519	98.9534	-2.13332	0.320547	-6.65525	2.83e-11	2.5e-08	155.797	166.631	34.1048	39.2816
EBF_peak_2612	213.125	-1.66491	0.252267	-6.59978	4.12e-11	3.37e-08	364.081	283.272	94.4441	110.703
EBF_peak_4050	263.981	-1.88766	0.288622	-6.54024	6.14e-11	4.53e-08	525.71	304.479	91.8207	133.914
EBF_peak_4051	263.981	-1.88766	0.288622	-6.54024	6.14e-11	4.53e-08	525.71	304.479	91.8207	133.914
EBF_peak_5188	318.694	-1.48879	0.237358	-6.27231	3.56e-10	2.13e-07	544.872	393.854	153.034	183.016
EBF_peak_5189	318.694	-1.48879	0.237358	-6.27231	3.56e-10	2.13e-07	544.872	393.854	153.034	183.016
EBF_peak_5190	318.694	-1.48879	0.237358	-6.27231	3.56e-10	2.13e-07	544.872	393.854	153.034	183.016
EBF_peak_1460	259.632	-1.61485	0.25907	-6.23328	4.57e-10	2.53e-07	409.904	372.646	97.0676	158.912
EBF_peak_1461	259.632	-1.61485	0.25907	-6.23328	4.57e-10	2.53e-07	409.904	372.646	97.0676	158.912
EBF_peak_914	157.342	-1.88109	0.306815	-6.13101	8.73e-10	4.29e-07	310.76	183.294	61.2138	74.0993
EBF_peak_1046	326.549	-1.33991	0.220892	-6.06589	1.31e-09	6.2e-07	502.382	433.239	167.026	203.55
EBF_peak_242	120.132	-1.81731	0.301462	-6.0283	1.66e-09	7.19e-07	184.957	189.353	43.7241	62.4934
EBF_peak_803	110.997	-1.87953	0.313196	-6.00111	1.96e-09	8.18e-07	201.619	146.938	47.2221	48.2092
EBF_peak_3214	297.617	-1.30018	0.219227	-5.93075	3.02e-09	1.21e-06	429.899	416.576	157.407	186.587
EBF_peak_3215	297.617	-1.30018	0.219227	-5.93075	3.02e-09	1.21e-06	429.899	416.576	157.407	186.587
EBF_peak_2609	231.107	-1.60615	0.274288	-5.85571	4.75e-09	1.78e-06	434.065	260.55	110.185	119.63
EBF_peak_4620	150.124	-1.58035	0.275085	-5.74495	9.19e-09	3.18e-06	252.441	196.927	73.4565	77.6704
EBF_peak_706	144.307	-1.59332	0.279585	-5.69888	1.21e-08	4.04e-06	199.12	234.798	62.9627	80.3487
EBF_peak_1121	186.767	-1.41555	0.24918	-5.68083	1.34e-08	4.31e-06	289.932	252.975	98.8165	105.346
EBF_peak_1836	120.747	-1.66959	0.295338	-5.65316	1.58e-08	4.77e-06	197.454	169.66	51.5945	64.2789
EBF_peak_3068	67.224	-2.26271	0.401132	-5.64083	1.69e-08	4.83e-06	135.801	86.3449	27.109	19.6408
EBF_peak_4040	117.695	-1.75851	0.314181	-5.59711	2.18e-08	5.95e-06	208.284	154.512	44.5986	63.3862
EBF_peak_5368	79.4009	-1.95709	0.350395	-5.58539	2.33e-08	6.21e-06	141.633	110.582	32.3559	33.0322
EBF_peak_3523	175.601	-1.39136	0.252083	-5.51945	3.4e-08	8.55e-06	240.777	268.124	96.1931	97.3112
EBF_peak_915	145.791	-1.80112	0.327182	-5.50495	3.69e-08	8.95e-06	291.598	160.571	54.2179	76.7776
EBF_peak_2502	275.307	-1.27435	0.231553	-5.50347	3.72e-08	8.95e-06	422.401	355.983	144.29	178.553
EBF_peak_1862	158.059	-1.59587	0.29175	-5.46998	4.5e-08	1.05e-05	290.765	183.294	77.829	80.3487
EBF_peak_775	128.58	-1.5711	0.289765	-5.42197	5.89e-08	1.3e-05	211.617	172.69	58.5903	71.421
EBF_peak_776	128.58	-1.5711	0.289765	-5.42197	5.89e-08	1.3e-05	211.617	172.69	58.5903	71.421
EBF_peak_4662	112.018	-1.6678	0.309577	-5.38736	7.15e-08	1.54e-05	187.456	152.997	62.0883	45.5309
EBF_peak_2022	118.906	-1.55647	0.292251	-5.32579	1.01e-07	2.04e-05	192.455	162.086	58.5903	62.4934
EBF_peak_3744	186.456	-1.45338	0.276718	-5.25223	1.5e-07	2.85e-05	331.589	213.59	96.1931	104.453
EBF_peak_4014	268.413	-1.25561	0.239159	-5.25011	1.52e-07	2.85e-05	437.397	318.113	155.658	162.483
EBF_peak_359	116.904	-1.72746	0.32958	-5.2414	1.59e-07	2.88e-05	204.119	154.512	39.3517	69.6355
EBF_peak_2901	150.678	-1.51272	0.288782	-5.23826	1.62e-07	2.88e-05	266.604	178.749	74.331	83.027
EBF_peak_4020	171.394	-1.65479	0.316123	-5.23465	1.65e-07	2.88e-05	337.421	181.779	69.9586	96.4184
EBF_peak_931	69.0928	-1.97213	0.376233	-5.24178	1.59e-07	2.88e-05	127.47	92.4042	30.6069	25.8901
EBF_peak_4825	182.768	-1.43217	0.274319	-5.2208	1.78e-07	3.05e-05	294.931	237.827	79.5779	118.737
EBF_peak_4657	257.997	-1.24227	0.2387	-5.20433	1.95e-07	3.26e-05	410.737	313.568	143.415	164.268
EBF_peak_1487	218.687	-1.47365	0.283351	-5.2008	1.98e-07	3.26e-05	353.25	289.331	83.0758	149.091
EBF_peak_1938	119.06	-1.59223	0.306483	-5.19517	2.05e-07	3.26e-05	209.951	146.938	55.9669	63.3862
EBF_peak_1939	119.06	-1.59223	0.306483	-5.19517	2.05e-07	3.26e-05	209.951	146.938	55.9669	63.3862
EBF_peak_1346	57.181	-2.06056	0.398098	-5.17602	2.27e-07	3.53e-05	89.1457	95.4338	23.611	20.5335
EBF_peak_5392	128.61	-1.53376	0.296615	-5.17089	2.33e-07	3.58e-05	216.616	165.116	57.7159	74.9921
EBF_peak_2269	162.51	-1.57913	0.306281	-5.15583	2.53e-07	3.8e-05	290.765	195.412	62.0883	101.775
EBF_peak_2270	162.51	-1.57913	0.306281	-5.15583	2.53e-07	3.8e-05	290.765	195.412	62.0883	101.775
EBF_peak_3885	207.473	-1.35247	0.264588	-5.11163	3.19e-07	4.65e-05	342.42	252.975	99.691	134.807
EBF_peak_2728	66.6725	-1.93436	0.378266	-5.11375	3.16e-07	4.65e-05	121.638	89.3745	27.109	28.5684
EBF_peak_5417	199.108	-1.26265	0.24714	-5.10905	3.24e-07	4.65e-05	309.927	251.461	116.306	118.737
EBF_peak_5132	267.886	-1.14469	0.2245	-5.09885	3.42e-07	4.82e-05	387.409	349.924	155.658	178.553
EBF_peak_2138	360.161	-1.18741	0.236713	-5.01626	5.27e-07	7.1e-05	568.2	431.724	185.39	255.33
EBF_peak_3159	301.002	-1.3957	0.27882	-5.00572	5.57e-07	7.37e-05	542.373	328.717	132.047	200.872
EBF_peak_36	79.5701	-1.69651	0.339643	-4.99499	5.88e-07	7.53e-05	124.971	118.156	34.9793	40.1743
EBF_peak_3176	210.415	-1.37658	0.27565	-4.99393	5.92e-07	7.53e-05	371.579	234.798	104.938	130.343
EBF_peak_1458	112.39	-1.62439	0.324942	-4.99901	5.76e-07	7.53e-05	194.954	143.908	42.8496	67.85
EBF_peak_1413	111.21	-1.48297	0.297809	-4.9796	6.37e-07	7.91e-05	175.792	151.482	55.9669	61.6006
EBF_peak_4489	214.614	-1.18622	0.239096	-4.96126	7e-07	8.56e-05	302.429	293.876	143.415	118.737
EBF_peak_4438	350.711	-1.17638	0.238338	-4.93576	7.98e-07	9.44e-05	568.2	402.943	189.763	241.939
EBF_peak_4439	350.711	-1.17638	0.238338	-4.93576	7.98e-07	9.44e-05	568.2	402.943	189.763	241.939
EBF_peak_4061	320.691	-1.1611	0.235863	-4.92278	8.53e-07	9.93e-05	519.878	365.072	188.014	209.799
EBF_peak_4225	77.1097	-1.76378	0.358618	-4.91828	8.73e-07	0.000100597	140.8	96.9487	34.9793	35.7105
EBF_peak_3119	129.181	-1.46858	0.299073	-4.91043	9.09e-07	0.000103099	191.622	187.838	53.3434	83.9197
EBF_peak_3120	129.181	-1.46858	0.299073	-4.91043	9.09e-07	0.000103099	191.622	187.838	53.3434	83.9197
EBF_peak_1593	191.541	-1.29708	0.264824	-4.89788	9.69e-07	0.000108238	320.758	222.679	107.561	115.166
EBF_peak_4981	143.318	-1.31814	0.269789	-4.88582	1.03e-06	0.000112802	214.949	193.897	77.829	86.598
EBF_peak_5297	271.268	-1.24952	0.256793	-4.86589	1.14e-06	0.000122364	392.408	371.132	121.553	199.979
EBF_peak_1454	106.567	-1.61097	0.331222	-4.8637	1.15e-06	0.000122531	199.12	121.186	55.9669	49.9947
EBF_peak_3023	311.327	-1.13722	0.234192	-4.85592	1.2e-06	0.000126232	474.888	380.221	167.901	222.298
EBF_peak_3185	100.542	-1.54047	0.317471	-4.85233	1.22e-06	0.000127326	169.96	128.76	48.0965	55.3513
EBF_peak_5410	74.6247	-1.69551	0.349811	-4.84694	1.25e-06	0.00012961	123.304	104.523	35.8538	34.8178
EBF_peak_4830	139.087	-1.31055	0.270905	-4.83767	1.31e-06	0.000132734	202.452	193.897	76.08	83.9197
EBF_peak_1362	119.405	-1.45992	0.301785	-4.83762	1.31e-06	0.000132734	204.119	145.423	65.5862	62.4934
EBF_peak_3809	228.532	-1.28059	0.265117	-4.83026	1.36e-06	0.000136488	393.241	252.975	124.177	143.735
EBF_peak_820	217.598	-1.44086	0.299555	-4.81001	1.51e-06	0.000147675	401.572	233.283	92.6952	142.842
EBF_peak_3307	340.745	-1.11939	0.233351	-4.79704	1.61e-06	0.000153545	530.709	401.428	188.014	242.832
EBF_peak_342	114.404	-1.72543	0.360689	-4.7837	1.72e-06	0.000162699	230.779	119.671	41.1007	66.0645
EBF_peak_3976	314.018	-1.20074	0.251221	-4.77961	1.76e-06	0.000163943	437.397	437.784	143.415	237.475
EBF_peak_3977	314.018	-1.20074	0.251221	-4.77961	1.76e-06	0.000163943	437.397	437.784	143.415	237.475
EBF_peak_3644	227.353	-1.13158	0.239113	-4.7324	2.22e-06	0.000198719	304.928	319.628	125.051	159.805
EBF_peak_4622	222.628	-1.1828	0.24991	-4.7329	2.21e-06	0.000198719	349.085	268.124	122.428	150.877
EBF_peak_2607	302.843	-1.19406	0.252531	-4.72836	2.26e-06	0.000201085	515.712	325.687	195.884	174.089
EBF_peak_5195	270.878	-1.28885	0.273173	-4.71808	2.38e-06	0.000210671	491.551	275.698	160.03	156.234
EBF_peak_3136	154.381	-1.22667	0.260711	-4.7051	2.54e-06	0.000217571	211.617	221.164	88.3227	96.4184
EBF_peak_1457	136.061	-1.38087	0.293426	-4.70603	2.53e-06	0.000217571	233.279	159.056	78.7034	73.2066
EBF_peak_1989	187.651	-1.26632	0.268937	-4.70861	2.49e-06	0.000217571	299.096	230.253	92.6952	128.558
EBF_peak_1744	67.5931	-1.7563	0.374634	-4.68805	2.76e-06	0.000232006	104.142	104.523	37.6028	24.1046
EBF_peak_1100	197.747	-1.32485	0.282752	-4.68557	2.79e-06	0.000232117	354.917	209.046	115.432	111.595
EBF_peak_3197	136.892	-1.34527	0.288954	-4.65565	3.23e-06	0.000260748	229.946	162.086	76.08	79.4559
EBF_peak_911	60.9466	-1.86172	0.40005	-4.65372	3.26e-06	0.000261297	114.973	75.7411	23.611	29.4612
EBF_peak_4638	400.95	-1.02692	0.220871	-4.64941	3.33e-06	0.000264895	619.854	454.447	251.851	277.649
EBF_peak_2104	445.888	0.929761	0.200484	4.63759	3.52e-06	0.000276523	296.597	318.113	544.803	624.041
EBF_peak_3531	366.06	-1.0068	0.217451	-4.63003	3.66e-06	0.00028182	550.704	425.665	236.11	251.759
EBF_peak_3532	366.06	-1.0068	0.217451	-4.63003	3.66e-06	0.00028182	550.704	425.665	236.11	251.759
EBF_peak_2430	58.8971	-1.78347	0.385841	-4.62229	3.8e-06	0.000289515	91.6451	90.8894	24.4855	28.5684
EBF_peak_378	183.607	-1.22793	0.265862	-4.61869	3.86e-06	0.000292568	280.767	233.283	91.8207	128.558
EBF_peak_3547	91.2988	-1.64609	0.357518	-4.60423	4.14e-06	0.00031046	177.458	98.4635	42.8496	46.4237
EBF_peak_4992	72.4321	-1.63631	0.35557	-4.60193	4.19e-06	0.000310743	117.472	101.493	31.4814	39.2816
EBF_peak_4076	132.21	-1.31331	0.286108	-4.59027	4.43e-06	0.000321521	202.452	174.205	65.5862	86.598
EBF_peak_4861	238.034	-1.06986	0.233085	-4.58998	4.43e-06	0.000321521	339.92	304.479	140.792	166.947
EBF_peak_2729	56.0298	-2.04684	0.445718	-4.59223	4.39e-06	0.000321521	120.805	59.0781	19.2386	24.9974
EBF_peak_1269	71.8637	-1.70232	0.371623	-4.58076	4.63e-06	0.000331678	124.137	95.4338	41.1007	26.7829
EBF_peak_106	111.566	-1.36732	0.299115	-4.57121	4.85e-06	0.000343829	162.462	159.056	54.2179	70.5283
EBF_peak_873	235.369	-1.18588	0.259758	-4.56533	4.99e-06	0.000351359	396.573	256.005	145.164	143.735
EBF_peak_3327	78.9009	-1.56911	0.347835	-4.51107	6.45e-06	0.000432394	120.805	115.127	32.3559	47.3164
EBF_peak_554	107.408	-1.38747	0.307567	-4.5111	6.45e-06	0.000432394	166.628	143.908	68.2096	50.8875
EBF_peak_2216	142.009	-1.49136	0.330966	-4.50609	6.6e-06	0.000439999	279.934	137.849	72.5821	77.6704
EBF_peak_1857	153.308	-1.33953	0.297454	-4.50331	6.69e-06	0.000443126	273.269	165.116	91.8207	83.027
EBF_peak_4727	78.3928	-1.51352	0.337052	-4.49046	7.11e-06	0.000465154	114.14	118.156	41.1007	40.1743
EBF_peak_2077	133.481	-1.30043	0.290654	-4.47415	7.67e-06	0.00049624	212.45	166.631	66.4607	88.3835
EBF_peak_3382	119.22	-1.33583	0.299558	-4.45933	8.22e-06	0.00052567	173.293	168.145	55.0924	80.3487
EBF_peak_4637	245.026	-1.13019	0.253438	-4.45942	8.22e-06	0.00052567	395.74	275.698	139.043	169.625
EBF_peak_2723	290.24	-1.08688	0.244317	-4.44866	8.64e-06	0.000544577	468.223	319.628	174.022	199.086
EBF_peak_2497	214.386	-1.13014	0.254474	-4.44108	8.95e-06	0.00055935	299.096	289.331	109.31	159.805
EBF_peak_39	73.0758	-1.6212	0.365468	-4.43595	9.17e-06	0.000566438	109.974	110.582	27.109	44.6381
EBF_peak_1259	124.474	-1.23699	0.27978	-4.42131	9.81e-06	0.00058815	178.291	171.175	74.331	74.0993
EBF_peak_1260	124.474	-1.23699	0.27978	-4.42131	9.81e-06	0.00058815	178.291	171.175	74.331	74.0993
EBF_peak_2147	116.036	-1.34028	0.303039	-4.42277	9.74e-06	0.00058815	180.791	151.482	55.0924	76.7776
EBF_peak_3550	143.396	-1.17586	0.266184	-4.41748	9.99e-06	0.000593821	193.288	204.501	89.1972	86.598
EBF_peak_1338	278.811	-1.11147	0.251708	-4.4157	1.01e-05	0.000593956	462.391	298.42	170.524	183.909
EBF_peak_327	121.256	-1.34668	0.305376	-4.4099	1.03e-05	0.000603653	204.952	142.393	76.08	61.6006
EBF_peak_328	121.256	-1.34668	0.305376	-4.4099	1.03e-05	0.000603653	204.952	142.393	76.08	61.6006
EBF_peak_4767	86.7583	-1.50995	0.343868	-4.39106	1.13e-05	0.000653219	132.469	124.215	34.1048	56.2441
EBF_peak_3764	247.04	-1.10673	0.252606	-4.38126	1.18e-05	0.000671034	400.739	272.668	146.913	167.839
EBF_peak_3765	247.04	-1.10673	0.252606	-4.38126	1.18e-05	0.000671034	400.739	272.668	146.913	167.839
EBF_peak_575	204.284	-1.0531	0.24034	-4.3817	1.18e-05	0.000671034	287.432	263.579	124.177	141.949
EBF_peak_3713	80.0981	-1.57224	0.359207	-4.37697	1.2e-05	0.0006774	140.8	98.4635	48.0965	33.0322
EBF_peak_41	218.441	-1.10314	0.252156	-4.37482	1.22e-05	0.000677615	274.102	322.657	116.306	160.697
EBF_peak_5251	99.8677	-1.35842	0.310517	-4.37469	1.22e-05	0.000677615	150.798	136.334	49.8455	62.4934
EBF_peak_3805	184.533	-1.11589	0.255474	-4.36792	1.25e-05	0.000686856	268.27	236.312	102.314	131.236
EBF_peak_2772	173.332	-1.20908	0.276943	-4.36582	1.27e-05	0.000690055	287.432	195.412	95.3186	115.166
EBF_peak_4032	118.8	-1.40895	0.322877	-4.36374	1.28e-05	0.000691551	212.45	131.79	55.9669	74.9921
EBF_peak_3184	195.557	-1.17521	0.269797	-4.35592	1.33e-05	0.000704646	325.757	215.105	112.808	128.558
EBF_peak_857	46.847	-1.95344	0.449668	-4.34419	1.4e-05	0.000732819	92.4783	56.0484	20.1131	18.748
EBF_peak_2751	161.086	-1.12335	0.258536	-4.34503	1.39e-05	0.000732819	236.611	204.501	100.565	102.668
EBF_peak_4009	186.193	-1.17489	0.270882	-4.33728	1.44e-05	0.000747371	288.266	227.223	135.545	93.7401
EBF_peak_4010	186.193	-1.17489	0.270882	-4.33728	1.44e-05	0.000747371	288.266	227.223	135.545	93.7401
EBF_peak_3506	150.937	-1.17184	0.270993	-4.32425	1.53e-05	0.00078013	234.112	183.294	97.0676	89.2763
EBF_peak_2053	154.057	-1.23341	0.285617	-4.31842	1.57e-05	0.000793699	254.107	177.234	81.3269	103.561
EBF_peak_4086	342.676	-0.891574	0.206847	-4.31031	1.63e-05	0.000812267	429.066	462.021	246.604	233.011
EBF_peak_202	168.386	-1.14639	0.266248	-4.30574	1.66e-05	0.000819998	261.605	201.471	96.1931	114.274
EBF_peak_5143	552.805	-0.875999	0.204154	-4.29087	1.78e-05	0.000865313	805.644	624.107	369.906	411.564
EBF_peak_4137	62.0914	-1.59404	0.372642	-4.27768	1.89e-05	0.000900537	94.1445	92.4042	32.3559	29.4612
EBF_peak_4411	124.844	-1.21474	0.283964	-4.27779	1.89e-05	0.000900537	173.293	175.719	67.3352	83.027
EBF_peak_5532	69.0709	-1.57871	0.369187	-4.27619	1.9e-05	0.000900537	121.638	84.8301	34.1048	35.7105
EBF_peak_1606	380.379	-1.11082	0.259875	-4.27443	1.92e-05	0.000900537	604.025	434.754	182.767	299.968
EBF_peak_1607	380.379	-1.11082	0.259875	-4.27443	1.92e-05	0.000900537	604.025	434.754	182.767	299.968
EBF_peak_1608	380.379	-1.11082	0.259875	-4.27443	1.92e-05	0.000900537	604.025	434.754	182.767	299.968
EBF_peak_1299	257.213	-0.995781	0.23307	-4.27245	1.93e-05	0.000904226	326.59	359.013	150.411	192.837
EBF_peak_4503	81.5428	-1.41202	0.330977	-4.26621	1.99e-05	0.000924037	123.304	113.612	43.7241	45.5309
EBF_peak_4919	67.0489	-1.53281	0.359342	-4.2656	1.99e-05	0.000924037	100.81	98.4635	34.1048	34.8178
EBF_peak_4795	59.6401	-1.62738	0.381626	-4.26433	2e-05	0.000924049	90.812	89.3745	26.2345	32.1395
EBF_peak_5253	146.825	-1.12496	0.264139	-4.25898	2.05e-05	0.000942539	204.119	198.442	88.3227	96.4184
EBF_peak_2850	180.766	-1.12769	0.265092	-4.25395	2.1e-05	0.000954961	287.432	207.531	106.687	121.416
EBF_peak_2059	136.974	-1.31553	0.309237	-4.25412	2.1e-05	0.000954961	245.776	143.908	76.08	82.1342
EBF_peak_2419	161.093	-1.1637	0.273655	-4.25243	2.11e-05	0.000956628	231.612	213.59	81.3269	117.845
EBF_peak_5346	111.149	-1.29898	0.306162	-4.24278	2.21e-05	0.000991277	179.125	136.334	57.7159	71.421
EBF_peak_2931	129.775	-1.22542	0.289263	-4.23636	2.27e-05	0.00100713	189.122	174.205	64.7117	91.0618
EBF_peak_2640	130.02	-1.36427	0.322291	-4.23303	2.31e-05	0.00101606	241.61	131.79	72.5821	74.0993
EBF_peak_1833	155.056	-1.16182	0.274721	-4.2291	2.35e-05	0.00102576	247.442	180.264	100.565	91.9546
EBF_peak_1834	155.056	-1.16182	0.274721	-4.2291	2.35e-05	0.00102576	247.442	180.264	100.565	91.9546
EBF_peak_1937	324.541	-0.953842	0.225724	-4.2257	2.38e-05	0.00103524	488.219	366.587	229.989	213.37
EBF_peak_5095	262.429	-0.980275	0.232147	-4.22265	2.41e-05	0.00104117	373.246	322.657	157.407	196.408
EBF_peak_806	77.8477	-1.56312	0.370341	-4.22075	2.43e-05	0.00104556	144.133	87.8597	45.4731	33.925
EBF_peak_3359	160.632	-1.18044	0.28105	-4.20012	2.67e-05	0.0011241	267.437	177.234	101.44	96.4184
EBF_peak_959	143.64	-1.22679	0.292478	-4.19445	2.74e-05	0.00113652	242.443	159.056	91.8207	81.2414
EBF_peak_2163	222.645	-0.986097	0.235109	-4.19421	2.74e-05	0.00113652	319.925	271.153	150.411	149.091
EBF_peak_2933	112.438	-1.27631	0.305372	-4.17953	2.92e-05	0.00119889	172.459	145.423	55.0924	76.7776
EBF_peak_253	82.5258	-1.37719	0.329718	-4.17689	2.96e-05	0.0012062	121.638	116.641	48.971	42.8526
EBF_peak_1598	120.193	-1.31623	0.31536	-4.17374	3e-05	0.00121627	199.953	142.393	83.0758	55.3513
EBF_peak_1599	120.193	-1.31623	0.31536	-4.17374	3e-05	0.00121627	199.953	142.393	83.0758	55.3513
EBF_peak_3135	65.8139	-1.6095	0.385715	-4.17277	3.01e-05	0.00121699	117.472	80.2856	27.109	38.3888
EBF_peak_1914	147.086	-1.12117	0.268815	-4.17081	3.04e-05	0.00122082	213.283	189.353	84.8248	100.882
EBF_peak_2243	101.265	-1.30109	0.312076	-4.16915	3.06e-05	0.00122529	163.295	124.215	56.8414	60.7079
EBF_peak_2007	81.3619	-1.40533	0.33725	-4.16704	3.09e-05	0.00123221	122.471	113.612	38.4772	50.8875
EBF_peak_4097	169.674	-1.15899	0.278581	-4.16035	3.18e-05	0.00126201	272.436	195.412	120.679	90.1691
EBF_peak_2722	273.461	-1.00527	0.241748	-4.15835	3.21e-05	0.00126833	425.733	302.965	170.524	194.622
EBF_peak_3149	374.793	-0.878937	0.212001	-4.14592	3.38e-05	0.00132052	517.378	452.932	239.608	289.255
EBF_peak_2677	81.7699	-1.38967	0.335491	-4.1422	3.44e-05	0.00132803	114.14	122.701	39.3517	50.8875
EBF_peak_1112	145.697	-1.17537	0.283823	-4.14122	3.45e-05	0.00132866	227.447	175.719	76.9545	102.668
EBF_peak_3901	276.962	-1.0243	0.247451	-4.13943	3.48e-05	0.00133258	424.9	316.598	155.658	210.692
EBF_peak_1043	75.2379	-1.45171	0.351088	-4.13488	3.55e-05	0.00134988	108.308	112.097	33.2303	47.3164
EBF_peak_116	334.9	-0.851507	0.206511	-4.1233	3.73e-05	0.00140668	439.063	422.636	243.106	234.797
EBF_peak_4899	195.769	-1.07447	0.260566	-4.12359	3.73e-05	0.00140668	298.263	231.768	109.31	143.735
EBF_peak_2781	169.205	-1.12219	0.272455	-4.1188	3.81e-05	0.00142798	240.777	222.679	85.6993	127.665
EBF_peak_2052	160.704	-1.10399	0.268169	-4.1168	3.84e-05	0.0014356	249.941	187.838	99.691	105.346
EBF_peak_3892	66.5748	-1.528	0.371844	-4.10925	3.97e-05	0.00147832	112.474	84.8301	30.6069	38.3888
EBF_peak_4636	198.404	-1.17496	0.286196	-4.10545	4.04e-05	0.0014953	344.086	204.501	108.436	136.593
EBF_peak_5388	151.2	-1.24957	0.30484	-4.09909	4.15e-05	0.00152927	269.937	154.512	84.8248	95.5256
EBF_peak_4993	190.534	-1.00152	0.244429	-4.09739	4.18e-05	0.00153543	269.937	237.827	131.172	123.201
EBF_peak_3025	152.484	-1.06489	0.2601	-4.09416	4.24e-05	0.00155188	200.786	212.075	96.1931	100.882
EBF_peak_5389	58.29	-1.66243	0.406469	-4.08992	4.32e-05	0.0015753	109.974	66.6522	28.8579	27.6757
EBF_peak_4895	219.679	-0.969258	0.237337	-4.08388	4.43e-05	0.00160619	315.759	265.094	143.415	154.448
EBF_peak_4896	219.679	-0.969258	0.237337	-4.08388	4.43e-05	0.00160619	315.759	265.094	143.415	154.448
EBF_peak_4265	131.712	-1.25414	0.307437	-4.07933	4.52e-05	0.00162704	223.281	146.938	66.4607	90.1691
EBF_peak_912	70.9091	-1.52077	0.37283	-4.07899	4.52e-05	0.00162704	111.64	98.4635	27.109	46.4237
EBF_peak_4259	156.799	-1.18006	0.290038	-4.06863	4.73e-05	0.00168194	252.441	181.779	78.7034	114.274
EBF_peak_398	147.478	-1.07592	0.265125	-4.05815	4.95e-05	0.00173447	207.451	192.382	89.1972	100.882
EBF_peak_2247	153.944	-1.09739	0.270882	-4.05115	5.1e-05	0.00178114	234.112	184.808	106.687	90.1691
EBF_peak_2248	153.944	-1.09739	0.270882	-4.05115	5.1e-05	0.00178114	234.112	184.808	106.687	90.1691
EBF_peak_2404	91.5041	-1.3505	0.333443	-4.05016	5.12e-05	0.00178308	145.799	116.641	41.9752	61.6006
EBF_peak_5169	53.6521	-1.61255	0.398914	-4.04235	5.29e-05	0.00183198	85.8132	75.7411	24.4855	28.5684
EBF_peak_3582	254.428	-0.947978	0.234614	-4.04058	5.33e-05	0.00183726	307.428	363.557	154.783	191.944
EBF_peak_2858	77.0667	-1.38721	0.343719	-4.03588	5.44e-05	0.00187154	124.137	98.4635	44.5986	41.0671
EBF_peak_117	146.468	-1.08462	0.269427	-4.02567	5.68e-05	0.00193404	215.783	181.779	88.3227	99.9895
EBF_peak_3308	255.049	-1.06997	0.26579	-4.02561	5.68e-05	0.00193404	399.073	290.846	130.298	199.979
EBF_peak_1449	100.558	-1.21713	0.302716	-4.0207	5.8e-05	0.00196278	143.3	137.849	58.5903	62.4934
EBF_peak_4085	78.745	-1.34131	0.334742	-4.00699	6.15e-05	0.0020458	116.639	109.067	42.8496	46.4237
EBF_peak_3115	359.12	-0.94975	0.237241	-4.00332	6.25e-05	0.00206536	561.535	383.25	223.868	267.829
EBF_peak_3116	359.12	-0.94975	0.237241	-4.00332	6.25e-05	0.00206536	561.535	383.25	223.868	267.829
EBF_peak_2496	67.9645	-1.45893	0.36557	-3.99085	6.58e-05	0.0021609	100.81	98.4635	29.7324	42.8526
EBF_peak_841	142.686	-1.21153	0.303783	-3.98813	6.66e-05	0.00217937	247.442	149.967	78.7034	94.6329
EBF_peak_3545	172.097	-1.00315	0.252678	-3.97008	7.18e-05	0.00232372	246.609	212.075	115.432	114.274
EBF_peak_4943	294.158	-0.995347	0.251022	-3.96518	7.33e-05	0.00235176	435.731	346.894	156.532	237.475
EBF_peak_5203	217.686	-0.937528	0.236506	-3.96407	7.37e-05	0.00235889	291.598	280.242	136.419	162.483
EBF_peak_5216	122.032	-1.16528	0.294156	-3.96143	7.45e-05	0.0023714	189.955	146.938	68.2096	83.027
EBF_peak_5217	122.032	-1.16528	0.294156	-3.96143	7.45e-05	0.0023714	189.955	146.938	68.2096	83.027
EBF_peak_1227	156.847	-1.10145	0.279309	-3.94347	8.03e-05	0.00251288	254.107	172.69	98.8165	101.775
EBF_peak_519	81.5984	-1.30745	0.331625	-3.94255	8.06e-05	0.0025155	109.974	122.701	43.7241	49.9947
EBF_peak_1119	130.947	-1.23526	0.313401	-3.94146	8.1e-05	0.00251981	231.612	134.819	74.331	83.027
EBF_peak_3035	309.54	-0.864493	0.219446	-3.93944	8.17e-05	0.00252863	419.901	378.706	198.508	241.046
EBF_peak_1860	300.605	-1.00738	0.255748	-3.93894	8.18e-05	0.00252863	498.216	302.965	195.01	206.228
EBF_peak_1604	196.576	-1.05116	0.267087	-3.93566	8.3e-05	0.00255634	293.264	236.312	104.063	152.662
EBF_peak_2474	53.998	-1.59672	0.406063	-3.9322	8.42e-05	0.00258262	90.812	71.1967	22.7365	31.2467
EBF_peak_3158	87.0247	-1.32936	0.338382	-3.92857	8.55e-05	0.0025981	148.298	99.9783	50.72	49.102
EBF_peak_4910	58.1473	-1.52871	0.389307	-3.92676	8.61e-05	0.00260558	90.812	81.8004	34.9793	24.9974
EBF_peak_3553	47.6108	-1.69693	0.432547	-3.92313	8.74e-05	0.00261787	75.8155	69.6818	27.9834	16.9625
EBF_peak_3689	81.5887	-1.36746	0.348662	-3.92203	8.78e-05	0.00261787	139.134	95.4338	50.72	41.0671
EBF_peak_1407	140.275	-1.12311	0.286349	-3.92216	8.78e-05	0.00261787	221.615	162.086	97.9421	79.4559
EBF_peak_3845	278.016	-1.00081	0.255443	-3.91793	8.93e-05	0.00265208	428.233	312.053	152.16	219.62
EBF_peak_3960	105.139	-1.22185	0.31222	-3.91343	9.1e-05	0.00268753	128.303	166.631	55.0924	70.5283
EBF_peak_446	193.334	0.979557	0.250603	3.90879	9.28e-05	0.00273236	114.973	146.938	262.345	249.081
EBF_peak_287	73.2377	-1.35463	0.346686	-3.90738	9.33e-05	0.00273691	101.643	109.067	37.6028	44.6381
EBF_peak_3657	511.965	-0.867573	0.222494	-3.89932	9.65e-05	0.00280055	711.499	610.474	295.575	430.312
EBF_peak_3658	511.965	-0.867573	0.222494	-3.89932	9.65e-05	0.00280055	711.499	610.474	295.575	430.312
EBF_peak_5505	207.131	-1.00848	0.258652	-3.899	9.66e-05	0.00280055	311.593	240.857	118.055	158.019
EBF_peak_1572	111.49	-1.13322	0.290972	-3.8946	9.84e-05	0.00284067	153.297	152.997	66.4607	73.2066
EBF_peak_753	208.827	-1.01245	0.260374	-3.88846	0.000100883	0.00288337	316.592	240.857	118.055	159.805
EBF_peak_4796	137.269	-1.16244	0.299028	-3.88741	0.000101321	0.00288844	229.946	148.453	77.829	92.8473
EBF_peak_3130	281.422	-0.944077	0.243318	-3.88001	0.000104454	0.00295869	433.232	305.994	175.771	210.692
EBF_peak_2897	70.2013	-1.36971	0.353498	-3.87472	0.000106747	0.00298169	108.308	93.919	41.9752	36.6033
EBF_peak_665	104.396	-1.18281	0.305288	-3.87441	0.000106884	0.00298169	153.297	136.334	71.7076	56.2441
EBF_peak_1267	152.012	-1.03843	0.267978	-3.87506	0.0001066	0.00298169	224.947	183.294	93.5696	106.239
EBF_peak_2205	115.927	-1.18519	0.305846	-3.87512	0.000106572	0.00298169	173.293	148.453	84.8248	57.1368
EBF_peak_1188	56.5791	-1.49519	0.386532	-3.86822	0.000109633	0.00303039	80.8143	86.3449	31.4814	27.6757
EBF_peak_2271	181.45	-1.12387	0.29078	-3.86503	0.000111077	0.00306008	315.759	180.264	111.934	117.845
EBF_peak_2520	117.93	-1.12713	0.292575	-3.85247	0.000116934	0.00318572	148.298	175.719	66.4607	81.2414
EBF_peak_467	213.827	-0.967022	0.251469	-3.84549	0.000120313	0.00326572	328.256	236.312	142.541	148.199
EBF_peak_454	480.569	-0.897976	0.233778	-3.84116	0.000122457	0.00329962	765.653	483.228	329.68	343.714
EBF_peak_455	480.569	-0.897976	0.233778	-3.84116	0.000122457	0.00329962	765.653	483.228	329.68	343.714
EBF_peak_3539	129.676	-1.06624	0.27768	-3.8398	0.000123134	0.0033098	178.291	172.69	90.9462	76.7776
EBF_peak_2533	173.179	-0.967452	0.252127	-3.83717	0.000124462	0.00333739	226.613	231.768	107.561	126.772
EBF_peak_30	112.925	-1.13177	0.295152	-3.83453	0.000125804	0.00336116	154.13	156.027	62.0883	79.4559
EBF_peak_3127	115.612	-1.09799	0.287263	-3.82226	0.000132236	0.00347425	164.961	149.967	75.2055	72.3138
EBF_peak_3799	109.765	-1.16766	0.30572	-3.81938	0.000133788	0.00350255	175.792	127.245	69.9586	66.0645
EBF_peak_2264	78.8454	-1.48638	0.389296	-3.81813	0.000134465	0.00351197	155.797	75.7411	46.3476	37.496
EBF_peak_1619	77.3562	-1.32966	0.348515	-3.81521	0.000136067	0.0035439	122.471	98.4635	37.6028	50.8875
EBF_peak_557	291.491	-0.823154	0.215845	-3.81363	0.000136938	0.0035514	389.908	354.469	203.754	217.834
EBF_peak_1563	286.435	-0.828434	0.217587	-3.80737	0.000140453	0.00361712	389.908	342.35	207.252	206.228
EBF_peak_4208	256.098	-1.0572	0.278235	-3.79968	0.000144883	0.00370104	443.229	246.916	153.909	180.338
EBF_peak_890	98.9482	-1.24338	0.327496	-3.79663	0.000146678	0.00373825	162.462	115.127	68.2096	49.9947
EBF_peak_786	92.9988	-1.21537	0.320414	-3.79312	0.000148766	0.00377842	139.967	119.671	48.971	63.3862
EBF_peak_669	236.956	-0.856791	0.226172	-3.78822	0.000151728	0.00383602	314.926	295.39	168.775	168.732
EBF_peak_1829	531.866	-0.81045	0.214267	-3.78243	0.000155303	0.00389219	786.482	566.544	364.659	409.778
EBF_peak_1830	531.866	-0.81045	0.214267	-3.78243	0.000155303	0.00389219	786.482	566.544	364.659	409.778
EBF_peak_3143	153.809	-0.98779	0.261493	-3.7775	0.000158409	0.00392421	219.115	189.353	102.314	104.453
EBF_peak_457	195.633	-0.967704	0.256154	-3.77783	0.000158203	0.00392421	280.767	236.312	113.683	151.77
EBF_peak_458	195.633	-0.967704	0.256154	-3.77783	0.000158203	0.00392421	280.767	236.312	113.683	151.77
EBF_peak_2141	193.906	-1.03524	0.274445	-3.77213	0.00016186	0.00399183	312.427	207.531	111.934	143.735
EBF_peak_5580	108.823	-1.13091	0.299804	-3.77215	0.000161848	0.00399183	164.961	133.304	64.7117	72.3138
EBF_peak_4500	247.66	-0.93571	0.248213	-3.76979	0.000163388	0.00402053	349.918	299.935	139.917	200.872
EBF_peak_4049	169.8	-0.944992	0.250946	-3.76573	0.000166065	0.00406396	225.78	221.164	121.553	110.703
EBF_peak_1144	184.951	-0.963367	0.256213	-3.76003	0.000169893	0.00413008	258.273	230.253	108.436	142.842
EBF_peak_1009	58.2313	-1.69288	0.450843	-3.75493	0.00017339	0.00418687	124.137	53.0188	22.7365	33.0322
EBF_peak_1906	111.124	-1.09081	0.29153	-3.74166	0.000182807	0.00437668	158.296	143.908	69.0841	73.2066
EBF_peak_1087	183.761	-1.02332	0.273648	-3.73954	0.000184359	0.00440082	297.43	193.897	128.549	115.166
EBF_peak_1088	183.761	-1.02332	0.273648	-3.73954	0.000184359	0.00440082	297.43	193.897	128.549	115.166
EBF_peak_965	347.407	-0.902737	0.241482	-3.73832	0.000185256	0.00441145	549.038	354.469	234.361	251.759
EBF_peak_192	53.0392	-1.50248	0.402039	-3.73715	0.000186117	0.00441822	88.3126	68.167	27.109	28.5684
EBF_peak_2140	60.8894	-1.39847	0.374645	-3.73279	0.000189368	0.00447565	91.6451	84.8301	36.7283	30.3539
EBF_peak_5506	46.6455	-1.58906	0.426422	-3.7265	0.000194154	0.00455469	79.1481	60.5929	22.7365	24.1046
EBF_peak_777	127.563	-1.10995	0.297979	-3.72492	0.000195376	0.00456883	208.284	139.364	79.5779	83.027
EBF_peak_5372	226.973	-0.914439	0.245541	-3.72419	0.000195946	0.00457249	331.589	260.55	141.666	174.089
EBF_peak_679	63.5883	-1.39559	0.374803	-3.72352	0.000196467	0.004575	87.4794	96.9487	28.8579	41.0671
EBF_peak_1828	127.835	-1.12052	0.301035	-3.72224	0.000197464	0.00458373	202.452	146.938	68.2096	93.7401
EBF_peak_4483	233.024	-0.952998	0.256641	-3.71335	0.000204536	0.00468885	349.918	263.579	133.796	184.802
EBF_peak_4484	233.024	-0.952998	0.256641	-3.71335	0.000204536	0.00468885	349.918	263.579	133.796	184.802
EBF_peak_4214	102.85	-1.20487	0.324557	-3.71235	0.000205347	0.00469772	172.459	113.612	69.0841	56.2441
EBF_peak_3442	279.808	-0.905071	0.24405	-3.70855	0.000208453	0.00475319	394.074	334.776	159.156	231.226
EBF_peak_3443	279.808	-0.905071	0.24405	-3.70855	0.000208453	0.00475319	394.074	334.776	159.156	231.226
EBF_peak_3576	106.185	-1.10201	0.297464	-3.70467	0.000211667	0.00480749	151.631	137.849	63.8372	71.421
EBF_peak_1859	92.0644	-1.18422	0.319697	-3.7042	0.000212059	0.00481146	141.633	113.612	60.3393	52.673
EBF_peak_5260	97.3925	-1.14168	0.308655	-3.69888	0.000216552	0.00489832	144.966	122.701	62.0883	59.8151
EBF_peak_5359	228.554	-1.00461	0.271695	-3.69757	0.00021767	0.00491356	330.756	278.727	113.683	191.051
EBF_peak_273	140.67	-0.99909	0.270595	-3.69219	0.00022233	0.00496806	203.286	171.175	92.6952	95.5256
EBF_peak_3945	152.704	1.01649	0.275268	3.69271	0.000221876	0.00496806	114.14	86.3449	187.139	223.191
EBF_peak_3918	86.2721	-1.23349	0.334817	-3.68407	0.000229537	0.00509309	128.303	113.612	61.2138	41.9599
EBF_peak_1983	74.9463	-1.42448	0.386955	-3.68124	0.000232099	0.00512937	143.3	74.2263	36.7283	45.5309
EBF_peak_1431	38.1105	-1.73941	0.472726	-3.67953	0.000233666	0.00514856	64.1516	53.0188	20.9876	14.2842
EBF_peak_4892	245.065	-0.886697	0.241156	-3.67686	0.000236125	0.00518726	322.424	313.568	144.29	199.979
EBF_peak_4893	245.065	-0.886697	0.241156	-3.67686	0.000236125	0.00518726	322.424	313.568	144.29	199.979
EBF_peak_5384	88.0977	-1.30619	0.356705	-3.66181	0.000250438	0.00543156	159.129	90.8894	56.8414	45.5309
EBF_peak_4191	150.488	-1.06988	0.292364	-3.6594	0.00025281	0.00547226	247.442	159.056	88.3227	107.132
EBF_peak_4193	178.194	-0.945003	0.258666	-3.65338	0.000258814	0.00558039	266.604	201.471	124.177	120.523
EBF_peak_2044	107.403	-1.1602	0.318149	-3.64672	0.000265605	0.00569166	173.293	122.701	56.8414	76.7776
EBF_peak_2045	107.403	-1.1602	0.318149	-3.64672	0.000265605	0.00569166	173.293	122.701	56.8414	76.7776
EBF_peak_4408	54.1621	-1.4827	0.407141	-3.64172	0.000270819	0.00577173	92.4783	66.6522	24.4855	33.0322
EBF_peak_5014	63.8093	-1.32895	0.365373	-3.63723	0.000275584	0.00585635	85.8132	96.9487	34.9793	37.496
EBF_peak_3690	132.807	-1.07146	0.294818	-3.63432	0.000278718	0.00590222	214.949	143.908	82.2014	90.1691
EBF_peak_517	87.8698	-1.16451	0.320472	-3.63374	0.000279343	0.00590222	129.136	113.612	51.5945	57.1368
EBF_peak_835	61.6374	-1.3617	0.374833	-3.63283	0.000280331	0.00591181	86.6463	90.8894	29.7324	39.2816
EBF_peak_4774	108.205	-1.11641	0.307484	-3.63079	0.000282557	0.00592016	137.468	159.056	56.8414	79.4559
EBF_peak_1256	113.855	-1.11766	0.307795	-3.63118	0.000282124	0.00592016	173.293	137.849	59.4648	84.8125
EBF_peak_4595	71.3362	-1.29818	0.357773	-3.6285	0.000285071	0.00596063	117.472	84.8301	41.9752	41.0671
EBF_peak_4596	71.3362	-1.29818	0.357773	-3.6285	0.000285071	0.00596063	117.472	84.8301	41.9752	41.0671
EBF_peak_3152	236.198	-0.922415	0.254343	-3.62666	0.000287109	0.00599191	350.751	266.609	138.168	189.266
EBF_peak_746	61.0843	-1.357	0.374523	-3.62328	0.000290896	0.00605381	96.644	78.7708	34.1048	34.8178
EBF_peak_3128	144.53	-0.965089	0.266423	-3.62239	0.000291897	0.00606323	201.619	180.264	93.5696	102.668
EBF_peak_370	136.727	-1.0238	0.28313	-3.61601	0.000299182	0.00618552	189.122	177.234	75.2055	105.346
EBF_peak_2859	80.6993	-1.20584	0.33483	-3.60134	0.000316584	0.00647271	123.304	101.493	52.469	45.5309
EBF_peak_5474	529.689	-0.845586	0.234923	-3.59941	0.000318936	0.00650307	719.831	640.77	289.454	468.701
EBF_peak_3140	108.414	-1.11888	0.311335	-3.59382	0.000325865	0.00661964	161.629	134.819	55.9669	81.2414
EBF_peak_1595	60.3112	-1.49519	0.416193	-3.59254	0.000327465	0.00664603	110.807	66.6522	23.611	40.1743
EBF_peak_1250	183.585	-0.88862	0.247936	-3.58407	0.000338276	0.00677839	231.612	245.401	118.055	139.271
EBF_peak_1251	183.585	-0.88862	0.247936	-3.58407	0.000338276	0.00677839	231.612	245.401	118.055	139.271
EBF_peak_4442	194.099	-0.904271	0.252379	-3.58299	0.000339681	0.00678832	263.271	242.372	116.306	154.448
EBF_peak_918	81.8554	-1.20042	0.335297	-3.58018	0.000343364	0.00683699	129.136	98.4635	50.72	49.102
EBF_peak_2261	85.942	-1.17644	0.329246	-3.57314	0.000352732	0.00695539	133.302	104.523	56.8414	49.102
EBF_peak_2775	97.8068	-1.0934	0.306077	-3.57231	0.000353844	0.00696065	125.804	140.879	63.8372	60.7079
EBF_peak_1831	83.4489	-1.15854	0.324427	-3.57102	0.000355592	0.00697376	118.306	112.097	50.72	52.673
EBF_peak_572	183.94	-0.929031	0.260672	-3.56399	0.000365263	0.00712553	259.106	222.679	107.561	146.413
EBF_peak_1306	119.591	-1.02236	0.287169	-3.56013	0.000370666	0.0072182	148.298	172.69	73.4565	83.9197
EBF_peak_1531	166.528	-0.927882	0.261373	-3.55003	0.00038519	0.00743734	231.612	204.501	101.44	128.558
EBF_peak_2633	221.057	-0.892933	0.251689	-3.54777	0.000388513	0.00749319	334.088	239.342	165.277	145.52
EBF_peak_4539	43.6997	-1.53208	0.432477	-3.54257	0.00039625	0.00756981	69.1504	60.5929	22.7365	22.3191
EBF_peak_212	47.458	-1.47681	0.418211	-3.53125	0.000413603	0.00784037	75.8155	63.6226	23.611	26.7829
EBF_peak_1242	90.0049	-1.10984	0.314522	-3.52866	0.000417676	0.00789054	123.304	122.701	55.0924	58.9224
EBF_peak_3033	127.126	-0.991744	0.281214	-3.52666	0.000420839	0.00793675	154.13	184.808	88.3227	81.2414
EBF_peak_1826	118.424	-0.994925	0.282797	-3.51815	0.00043456	0.00811936	154.964	160.571	78.7034	79.4559
EBF_peak_1827	118.424	-0.994925	0.282797	-3.51815	0.00043456	0.00811936	154.964	160.571	78.7034	79.4559
EBF_peak_739	174.729	-0.911464	0.259294	-3.51518	0.000439462	0.00818332	246.609	209.046	107.561	135.7
EBF_peak_3242	55.9329	-1.35704	0.386296	-3.51294	0.000443181	0.00820423	79.1481	81.8004	28.8579	33.925
EBF_peak_432	232.936	-0.897119	0.255372	-3.51299	0.000443101	0.00820423	341.586	263.579	136.419	190.159
EBF_peak_433	232.936	-0.897119	0.255372	-3.51299	0.000443101	0.00820423	341.586	263.579	136.419	190.159
EBF_peak_2937	118.365	-1.01185	0.288259	-3.51021	0.000447748	0.00821037	169.127	146.938	72.5821	84.8125
EBF_peak_3219	95.5356	-1.09082	0.31069	-3.51098	0.000446462	0.00821037	128.303	131.79	55.0924	66.9572
EBF_peak_4013	73.1777	-1.25499	0.357558	-3.5099	0.000448277	0.00821037	103.309	103.008	52.469	33.925
EBF_peak_4885	123	-0.996861	0.28398	-3.51032	0.00044757	0.00821037	169.96	157.542	74.331	90.1691
EBF_peak_5350	103.042	-1.0719	0.305244	-3.51162	0.000445382	0.00821037	151.631	127.245	72.5821	60.7079
EBF_peak_1160	221.267	-0.888138	0.25312	-3.50876	0.000450202	0.00822408	294.098	280.242	125.925	184.802
EBF_peak_4174	95.7314	-1.10976	0.316551	-3.50577	0.000455283	0.00824091	147.465	113.612	64.7117	57.1368
EBF_peak_4175	95.7314	-1.10976	0.316551	-3.50577	0.000455283	0.00824091	147.465	113.612	64.7117	57.1368
EBF_peak_2062	114.447	-1.01571	0.289705	-3.50601	0.000454881	0.00824091	164.961	140.879	76.9545	74.9921
EBF_peak_2063	114.447	-1.01571	0.289705	-3.50601	0.000454881	0.00824091	164.961	140.879	76.9545	74.9921
EBF_peak_237	158.933	1.06316	0.304106	3.49602	0.000472245	0.00849968	99.9765	106.038	156.532	273.185
EBF_peak_184	76.5652	-1.20912	0.345947	-3.49509	0.000473901	0.00850255	91.6451	122.701	44.5986	47.3164
EBF_peak_1297	109.004	-1.05812	0.303236	-3.48941	0.000484086	0.00866421	166.628	127.245	76.08	66.0645
EBF_peak_4801	50.6581	-1.44834	0.41522	-3.48812	0.000486421	0.00867901	85.8132	62.1077	30.6069	24.1046
EBF_peak_3160	242.545	-0.799443	0.229382	-3.48521	0.000491756	0.00875118	323.257	292.361	164.403	190.159
EBF_peak_4698	269.961	-0.760371	0.218183	-3.48501	0.000492111	0.00875118	344.086	334.776	207.252	193.73
EBF_peak_678	88.764	-1.10929	0.318391	-3.48407	0.000493854	0.00876809	114.14	128.76	58.5903	53.5658
EBF_peak_3572	142.864	-1.01519	0.291752	-3.47965	0.000502066	0.00889247	170.793	212.075	75.2055	113.381
EBF_peak_474	126.626	-1.03854	0.29897	-3.47372	0.000513297	0.00905367	203.286	136.334	88.3227	78.5631
EBF_peak_3722	110.269	-1.1101	0.319676	-3.47258	0.000515488	0.0090721	169.127	131.79	85.6993	54.4585
EBF_peak_3374	127.87	-0.969587	0.279311	-3.47136	0.000517836	0.0090879	179.125	159.056	80.4524	92.8473
EBF_peak_5277	162.904	-0.942706	0.271591	-3.47104	0.00051844	0.0090879	214.949	213.59	90.9462	132.129
EBF_peak_4864	72.3098	-1.21325	0.349982	-3.4666	0.000527091	0.00921035	110.807	90.8894	40.2262	47.3164
EBF_peak_3187	116.885	-0.995526	0.287471	-3.46305	0.000534095	0.00929479	158.296	152.997	84.8248	71.421
EBF_peak_4080	203.357	-0.855437	0.247061	-3.46245	0.000535285	0.00929479	294.098	228.738	149.537	141.057
EBF_peak_4081	203.357	-0.855437	0.247061	-3.46245	0.000535285	0.00929479	294.098	228.738	149.537	141.057
EBF_peak_4933	173.211	-0.947789	0.274407	-3.45396	0.00055242	0.00953247	221.615	234.798	92.6952	143.735
EBF_peak_2503	132.309	-0.985228	0.285467	-3.45128	0.000557932	0.0096126	194.954	156.027	99.691	78.5631
EBF_peak_3985	117.624	-1.01051	0.294331	-3.43325	0.000596382	0.0101642	146.632	168.145	67.3352	88.3835
EBF_peak_1375	61.4922	-1.32243	0.385363	-3.43166	0.000599906	0.010185	102.476	72.7115	30.6069	40.1743
EBF_peak_5225	45.0895	-1.49068	0.434672	-3.42943	0.000604844	0.0102375	76.6487	56.0484	26.2345	21.4263
EBF_peak_2855	125.589	-1.00723	0.293884	-3.4273	0.000609607	0.0102934	196.62	137.849	83.0758	84.8125
EBF_peak_3255	351.052	-0.708611	0.206853	-3.42567	0.000613291	0.0103209	459.892	410.517	259.721	274.078
EBF_peak_1933	200.081	-0.897971	0.262219	-3.42451	0.00061591	0.0103456	294.098	225.709	118.93	161.59
EBF_peak_2371	50.8331	-1.39614	0.407745	-3.42406	0.000616934	0.0103471	65.8179	81.8004	25.36	30.3539
EBF_peak_298	546.478	0.655324	0.191497	3.42212	0.000621357	0.0103898	454.893	392.339	662.858	675.822
EBF_peak_3817	192.746	-0.847833	0.248384	-3.4134	0.000641573	0.0106393	263.271	231.768	124.177	151.77
EBF_peak_3118	110.674	-1.05778	0.31052	-3.40648	0.000658068	0.0108509	166.628	131.79	59.4648	84.8125
EBF_peak_2151	125.638	-1.00494	0.294999	-3.4066	0.000657777	0.0108509	171.626	163.601	67.3352	99.9895
EBF_peak_5020	63.9715	-1.26966	0.374003	-3.39479	0.000686815	0.011238	95.8108	84.8301	30.6069	44.6381
EBF_peak_4228	56.6409	-1.31228	0.386772	-3.39291	0.000691536	0.0112818	89.9789	71.1967	32.3559	33.0322
EBF_peak_4102	262.395	-0.847889	0.250204	-3.3888	0.000702001	0.0113975	404.905	268.124	180.143	196.408
EBF_peak_4766	150.232	-0.981625	0.28971	-3.3883	0.000703264	0.0113975	222.448	175.719	80.4524	122.309
EBF_peak_1610	223.847	0.826431	0.244166	3.38471	0.000712528	0.0115118	169.127	152.997	250.977	322.287
EBF_peak_1332	117.513	-1.01799	0.301047	-3.38149	0.000720938	0.0115486	184.957	128.76	80.4524	75.8849
EBF_peak_1333	117.513	-1.01799	0.301047	-3.38149	0.000720938	0.0115486	184.957	128.76	80.4524	75.8849
EBF_peak_4087	106.29	-1.01228	0.299542	-3.37944	0.000726326	0.0116013	154.964	128.76	67.3352	74.0993
EBF_peak_3774	64.4473	-1.27637	0.378144	-3.37535	0.000737206	0.011699	109.141	72.7115	40.2262	35.7105
EBF_peak_4772	132.578	-0.937009	0.277564	-3.37582	0.000735951	0.011699	179.958	168.145	81.3269	100.882
EBF_peak_4906	69.8381	-1.35415	0.40106	-3.37644	0.000734311	0.011699	133.302	66.6522	45.4731	33.925
EBF_peak_4998	178.577	-0.857306	0.253975	-3.37555	0.000736671	0.011699	224.114	236.312	111.934	141.949
EBF_peak_1050	97.0987	-1.03243	0.306109	-3.37274	0.000744229	0.0117683	123.304	137.849	62.9627	64.2789
EBF_peak_3206	58.341	-1.35466	0.402589	-3.36488	0.000765771	0.0120012	104.975	62.1077	32.3559	33.925
EBF_peak_4877	94.3576	-1.05416	0.313349	-3.36417	0.00076773	0.0120012	133.302	121.186	55.0924	67.85
EBF_peak_2436	217.516	-0.810749	0.241357	-3.35913	0.000781874	0.0121295	297.43	256.005	142.541	174.089
EBF_peak_2437	217.516	-0.810749	0.241357	-3.35913	0.000781874	0.0121295	297.43	256.005	142.541	174.089
EBF_peak_2438	217.516	-0.810749	0.241357	-3.35913	0.000781874	0.0121295	297.43	256.005	142.541	174.089
EBF_peak_504	180.996	-0.845199	0.251838	-3.35612	0.000790438	0.012228	239.11	225.709	115.432	143.735
EBF_peak_5158	29.0556	-1.81249	0.540345	-3.35433	0.000795582	0.0122904	39.1575	51.504	15.7407	9.82039
EBF_peak_3656	150.556	-0.947952	0.28309	-3.34859	0.000812239	0.0124945	190.788	206.016	81.3269	124.094
EBF_peak_4501	184.104	-0.942337	0.281792	-3.34409	0.000825534	0.0126559	283.267	199.957	102.314	150.877
EBF_peak_2460	267.401	-0.81062	0.242793	-3.33873	0.000841635	0.0128228	375.745	304.479	164.403	224.976
EBF_peak_2779	139.621	-0.922177	0.276165	-3.33923	0.000840111	0.0128228	180.791	184.808	83.0758	109.81
EBF_peak_4827	121.517	-0.933747	0.280233	-3.33204	0.000862128	0.0130541	159.962	159.056	80.4524	86.598
EBF_peak_371	122.182	-0.972257	0.291851	-3.33135	0.000864257	0.0130684	173.293	149.967	70.8331	94.6329
EBF_peak_1319	158.827	-0.99496	0.298891	-3.32884	0.000872089	0.0131293	258.273	163.601	125.051	88.3835
EBF_peak_4504	98.7633	-1.04238	0.313784	-3.32196	0.000893862	0.0133789	151.631	113.612	68.2096	61.6006
EBF_peak_13	60.6316	-1.24845	0.376033	-3.32007	0.000899949	0.0134345	79.9812	90.8894	31.4814	40.1743
EBF_peak_4138	85.9316	-1.0669	0.321367	-3.31986	0.000900611	0.0134345	123.304	109.067	54.2179	57.1368
EBF_peak_4215	90.3717	-1.11979	0.337409	-3.3188	0.000904046	0.0134675	148.298	98.4635	63.8372	50.8875
EBF_peak_1412	86.018	-1.12654	0.340349	-3.30996	0.0009331	0.0138537	138.301	96.9487	47.2221	61.6006
EBF_peak_2964	99.9973	-1.0703	0.323645	-3.30702	0.00094294	0.0139437	162.462	107.552	60.3393	69.6355
EBF_peak_3838	114.572	-0.986222	0.298619	-3.30261	0.000957908	0.0140832	174.959	128.76	79.5779	74.9921
EBF_peak_2795	41.1522	-1.48988	0.451629	-3.2989	0.000970657	0.0141923	60.819	60.5929	26.2345	16.9625
EBF_peak_3987	118.693	-0.930693	0.282197	-3.29803	0.000973674	0.014212	158.296	152.997	80.4524	83.027
EBF_peak_3336	221.614	0.76562	0.232237	3.29672	0.000978204	0.014218	159.129	169.66	271.09	286.577
EBF_peak_4083	85.0323	-1.11404	0.338093	-3.29506	0.000984019	0.0142747	129.136	103.008	44.5986	63.3862
EBF_peak_1597	121.195	-0.963736	0.292496	-3.29487	0.000984687	0.0142747	183.29	136.334	85.6993	79.4559
EBF_peak_1782	149.288	-0.931058	0.282916	-3.29093	0.00099855	0.0144379	193.288	198.442	81.3269	124.094
EBF_peak_2332	212.019	-0.864616	0.262865	-3.2892	0.00100471	0.0144891	330.756	215.105	148.662	153.555
EBF_peak_126	149.6	-0.860771	0.262115	-3.28394	0.00102367	0.014705	183.29	202.986	102.314	109.81
EBF_peak_5302	108.416	-1.01273	0.308648	-3.28119	0.00103372	0.0147843	159.129	130.275	60.3393	83.9197
EBF_peak_610	68.9427	-1.2365	0.376842	-3.28122	0.00103357	0.0147843	102.476	90.8894	29.7324	52.673
EBF_peak_747	90.3348	-1.06563	0.324774	-3.28114	0.00103387	0.0147843	140.8	103.008	57.7159	59.8151
EBF_peak_680	67.0683	-1.24305	0.378919	-3.28052	0.00103616	0.0147884	116.639	71.1967	38.4772	41.9599
EBF_peak_2690	221.515	-0.854456	0.260739	-3.27705	0.00104896	0.0149421	329.922	239.342	134.67	182.124
EBF_peak_1452	44.5436	-1.46176	0.447141	-3.26912	0.00107884	0.0152988	75.8155	54.5336	18.3641	29.4612
EBF_peak_4216	111.526	-1.1133	0.340856	-3.26619	0.00109005	0.0154281	200.786	103.008	68.2096	74.0993
EBF_peak_5066	351.082	-0.717489	0.219714	-3.26557	0.00109245	0.0154423	459.059	413.547	230.863	300.861
EBF_peak_5067	351.082	-0.717489	0.219714	-3.26557	0.00109245	0.0154423	459.059	413.547	230.863	300.861
EBF_peak_400	90.0691	-1.05601	0.323414	-3.2652	0.00109386	0.0154425	136.635	106.038	54.2179	63.3862
EBF_peak_4273	460.693	0.683203	0.209271	3.26468	0.00109587	0.0154511	401.572	302.965	557.045	581.189
EBF_peak_906	99.0172	-1.1417	0.350254	-3.25964	0.00111554	0.0156785	177.458	93.919	56.8414	67.85
EBF_peak_302	127.697	-0.9705	0.297978	-3.25696	0.00112613	0.0157586	169.96	168.145	67.3352	105.346
EBF_peak_1482	38.0856	1.55015	0.476829	3.25096	0.00115016	0.0160024	16.6628	22.7223	62.9627	49.9947
EBF_peak_667	77.889	-1.11353	0.343862	-3.2383	0.00120242	0.0165526	115.806	96.9487	56.8414	41.9599
EBF_peak_3221	97.1585	-0.990324	0.306096	-3.23534	0.00121499	0.0166634	122.471	136.334	67.3352	62.4934
EBF_peak_1069	66.1233	-1.156	0.357788	-3.23095	0.00123377	0.0167992	97.4771	84.8301	40.2262	41.9599
EBF_peak_3875	112.918	-0.9411	0.291399	-3.22959	0.00123968	0.0168351	149.965	146.938	69.9586	84.8125
EBF_peak_3876	112.918	-0.9411	0.291399	-3.22959	0.00123968	0.0168351	149.965	146.938	69.9586	84.8125
EBF_peak_4423	76.4057	-1.0872	0.336847	-3.22759	0.00124839	0.0169204	109.141	98.4635	51.5945	46.4237
EBF_peak_3837	112.783	-0.948736	0.294025	-3.22672	0.00125219	0.0169425	163.295	133.304	81.3269	73.2066
EBF_peak_2562	81.2391	-1.06189	0.32917	-3.22595	0.00125557	0.0169649	109.141	110.582	48.0965	57.1368
EBF_peak_4192	57.4579	-1.22968	0.381414	-3.224	0.00126412	0.0170231	86.6463	74.2263	32.3559	36.6033
EBF_peak_3357	95.4049	-0.987443	0.306576	-3.22088	0.00127797	0.0171653	130.803	122.701	63.8372	64.2789
EBF_peak_1691	151.991	-0.874068	0.271559	-3.2187	0.00128773	0.0172649	206.618	186.323	91.8207	123.201
EBF_peak_2214	107.677	-0.962927	0.299242	-3.21789	0.00129139	0.017293	158.296	125.73	72.5821	74.0993
EBF_peak_2844	184.034	-0.815589	0.253862	-3.21272	0.00131485	0.0175646	256.606	212.075	146.039	121.416
EBF_peak_3266	101.421	-0.9625	0.299997	-3.20837	0.0013349	0.0177575	139.134	128.76	70.8331	66.9572
EBF_peak_4755	119.179	-0.99061	0.308997	-3.20589	0.00134644	0.017836	193.288	122.701	83.9503	76.7776
EBF_peak_4904	67.252	-1.15201	0.359314	-3.20613	0.00134535	0.017836	103.309	81.8004	43.7241	40.1743
EBF_peak_4075	183.169	-0.869781	0.271588	-3.20257	0.00136205	0.0179674	285.766	186.323	132.921	127.665
EBF_peak_3520	125.767	-0.889534	0.278911	-3.18932	0.00142609	0.0186454	173.293	152.997	84.8248	91.9546
EBF_peak_2912	61.7792	-1.29391	0.405779	-3.18871	0.0014291	0.0186627	114.14	60.5929	39.3517	33.0322
EBF_peak_1234	76.8701	-1.16778	0.366374	-3.18739	0.00143563	0.0187037	131.636	80.2856	41.1007	54.4585
EBF_peak_1645	85.3306	-1.09851	0.344742	-3.18649	0.00144012	0.0187402	123.304	109.067	41.1007	67.85
EBF_peak_3153	61.1548	-1.21221	0.380603	-3.18497	0.00144768	0.0188165	99.1434	71.1967	34.1048	40.1743
EBF_peak_112	123.265	-0.885443	0.278085	-3.18408	0.00145216	0.0188415	160.796	159.056	84.8248	88.3835
EBF_peak_2061	49.0869	-1.31648	0.4146	-3.17529	0.00149687	0.019241	79.1481	60.5929	25.36	31.2467
EBF_peak_1842	270.789	-1.90222	0.599269	-3.17423	0.00150234	0.0192665	598.193	256.005	108.436	120.523
EBF_peak_1843	270.789	-1.90222	0.599269	-3.17423	0.00150234	0.0192665	598.193	256.005	108.436	120.523
EBF_peak_2256	80.449	-1.04945	0.330684	-3.17359	0.00150569	0.0192759	116.639	99.9783	50.72	54.4585
EBF_peak_954	84.407	-1.02328	0.322507	-3.1729	0.00150923	0.019281	114.14	112.097	52.469	58.9224
EBF_peak_4769	68.4283	-1.11953	0.353085	-3.1707	0.00152071	0.0193785	100.81	86.3449	44.5986	41.9599
EBF_peak_3194	51.6669	-1.28883	0.406706	-3.16896	0.00152984	0.0194501	72.483	74.2263	35.8538	24.1046
EBF_peak_958	135.63	-0.867439	0.273909	-3.16689	0.0015408	0.0195557	184.957	165.116	104.063	88.3835
EBF_peak_1954	64.8342	-1.2183	0.384832	-3.16579	0.00154662	0.0195959	106.642	74.2263	47.2221	31.2467
EBF_peak_380	204.613	-0.898243	0.283962	-3.16325	0.00156019	0.0197339	280.767	251.461	102.314	183.909
EBF_peak_2704	99.6592	-1.09554	0.346375	-3.16287	0.00156221	0.0197369	174.959	95.4338	57.7159	70.5283
EBF_peak_3989	132.985	-0.885969	0.280309	-3.16069	0.00157395	0.0198425	189.955	154.512	85.6993	101.775
EBF_peak_700	114.014	-0.969807	0.307712	-3.15167	0.00162341	0.0203445	147.465	154.512	60.3393	93.7401
EBF_peak_2787	120.69	-0.892415	0.283277	-3.15033	0.00163087	0.0203602	153.297	160.571	77.829	91.0618
EBF_peak_193	125.523	-0.870256	0.276292	-3.14977	0.00163397	0.0203873	162.462	162.086	90.9462	86.598
EBF_peak_1448	79.7985	-1.06716	0.339005	-3.14791	0.0016444	0.0204943	92.4783	124.215	50.72	51.7803
EBF_peak_1489	159.311	-0.808802	0.257104	-3.14582	0.00165621	0.0205952	204.119	201.471	107.561	124.094
EBF_peak_2006	57.5767	-1.20102	0.381946	-3.14448	0.00166382	0.0206433	81.6475	78.7708	30.6069	39.2816
EBF_peak_4349	61.0418	-1.1684	0.371928	-3.14147	0.00168102	0.0207985	84.1469	84.8301	33.2303	41.9599
EBF_peak_2891	72.216	-1.12857	0.359295	-3.14107	0.00168332	0.0208036	104.142	93.919	55.0924	35.7105
EBF_peak_2485	378.846	-0.660451	0.210556	-3.1367	0.00170858	0.021104	494.051	433.239	267.592	320.502
EBF_peak_4550	81.1945	-1.02498	0.326928	-3.13519	0.00171744	0.0211662	105.808	112.097	55.0924	51.7803
EBF_peak_3121	123.176	-0.89319	0.284983	-3.13419	0.00172329	0.0212146	152.464	168.145	95.3186	76.7776
EBF_peak_3070	31.1894	-1.60142	0.511034	-3.13369	0.00172624	0.0212273	48.322	45.4447	12.2428	18.748
EBF_peak_2478	51.9135	-1.24533	0.397584	-3.13223	0.00173482	0.0213091	79.1481	66.6522	30.6069	31.2467
EBF_peak_2580	101.054	-0.991056	0.317005	-3.12631	0.00177016	0.0216351	157.463	110.582	62.9627	73.2066
EBF_peak_518	181.524	-0.893841	0.285951	-3.12585	0.00177291	0.0216448	293.264	177.234	115.432	140.164
EBF_peak_842	57.1165	-1.20776	0.386537	-3.12457	0.00178066	0.0217035	79.1481	80.2856	28.8579	40.1743
EBF_peak_4799	151.369	-0.877467	0.281097	-3.12159	0.0017988	0.0218521	233.279	157.542	109.31	105.346
EBF_peak_5071	112.828	-0.949865	0.304466	-3.11978	0.00180989	0.0219268	170.793	125.73	69.0841	85.7052
EBF_peak_4168	62.6967	-1.19734	0.383919	-3.11872	0.00181637	0.0219692	105.808	68.167	41.1007	35.7105
EBF_peak_2724	63.0358	-1.28707	0.412805	-3.11786	0.00182167	0.0219853	117.472	60.5929	43.7241	30.3539
EBF_peak_331	288.404	-0.787028	0.252723	-3.11419	0.00184449	0.0221759	400.739	328.717	166.152	258.008
EBF_peak_2726	53.302	-1.24886	0.401083	-3.11371	0.00184752	0.0221883	87.4794	62.1077	31.4814	32.1395
EBF_peak_796	89.898	-1.05529	0.339158	-3.11149	0.00186143	0.0223035	144.966	96.9487	50.72	66.9572
EBF_peak_2263	121.616	-0.931934	0.299761	-3.10892	0.00187773	0.0224172	167.461	151.482	100.565	66.9572
EBF_peak_317	126.18	-0.864939	0.27869	-3.10359	0.0019119	0.0227883	154.964	171.175	83.9503	94.6329
EBF_peak_3716	86.5467	-1.0034	0.32346	-3.10207	0.00192173	0.0228194	127.47	103.008	59.4648	56.2441
EBF_peak_3974	82.2138	-1.07699	0.347135	-3.1025	0.00191891	0.0228194	124.137	98.4635	41.9752	64.2789
EBF_peak_1390	143.665	-0.826667	0.266424	-3.10282	0.00191685	0.0228194	195.787	171.175	100.565	107.132
EBF_peak_303	254.565	-0.796739	0.257149	-3.09835	0.00194601	0.0230089	351.584	293.876	146.039	226.762
EBF_peak_1807	155.846	-0.884137	0.285421	-3.09766	0.00195056	0.0230279	217.449	186.323	85.6993	133.914
EBF_peak_1819	307.769	-0.665893	0.215004	-3.09712	0.00195409	0.0230279	369.08	386.28	219.495	256.223
EBF_peak_1820	307.769	-0.665893	0.215004	-3.09712	0.00195409	0.0230279	369.08	386.28	219.495	256.223
EBF_peak_1045	100.436	-0.946694	0.305743	-3.09638	0.00195902	0.0230519	145.799	118.156	70.8331	66.9572
EBF_peak_357	174.454	-0.782797	0.252932	-3.09489	0.00196886	0.0230939	239.11	201.471	122.428	134.807
EBF_peak_5135	263.086	-0.800932	0.258863	-3.09404	0.00197449	0.0231232	357.416	310.539	146.913	237.475
EBF_peak_3201	78.0384	-1.1004	0.356007	-3.09096	0.00199512	0.0233154	125.804	86.3449	41.9752	58.0296
EBF_peak_3868	150.693	-0.872046	0.282601	-3.08579	0.00203014	0.0235629	226.613	162.086	94.4441	119.63
EBF_peak_2773	105.895	-0.938084	0.304331	-3.08244	0.00205309	0.0238042	154.964	122.701	66.4607	79.4559
EBF_peak_3310	115.96	-0.946835	0.30756	-3.07853	0.00208022	0.0240683	175.792	128.76	67.3352	91.9546
EBF_peak_3151	127.165	-0.872661	0.283512	-3.07804	0.00208369	0.0240833	174.126	154.512	100.565	79.4559
EBF_peak_2754	138.165	-0.86855	0.283027	-3.06879	0.00214931	0.0247126	178.291	178.749	80.4524	115.166
EBF_peak_2505	146.734	-0.823627	0.268466	-3.0679	0.00215568	0.0247513	185.79	189.353	118.055	93.7401
EBF_peak_2463	78.522	-1.15131	0.375988	-3.06211	0.00219784	0.0251103	107.475	109.067	31.4814	66.0645
EBF_peak_2659	116.429	-0.893372	0.291822	-3.06136	0.00220331	0.0251116	165.794	136.334	75.2055	88.3835
EBF_peak_497	52.8992	-1.21022	0.395426	-3.06054	0.0022094	0.0251421	69.1504	78.7708	28.8579	34.8178
EBF_peak_3681	81.9295	-1.04478	0.341514	-3.05925	0.00221888	0.0251982	129.136	90.8894	58.5903	49.102
EBF_peak_134	115.682	-0.922828	0.302072	-3.05499	0.00225065	0.0255066	161.629	140.879	65.5862	94.6329
EBF_peak_3935	91.3239	-0.965723	0.316178	-3.05436	0.00225541	0.0255213	123.304	118.156	55.0924	68.7427
EBF_peak_5163	219.269	-0.818918	0.268389	-3.05123	0.00227905	0.0257493	301.596	257.52	121.553	196.408
EBF_peak_4502	62.0449	-1.11597	0.36729	-3.0384	0.00237839	0.0266134	90.812	78.7708	41.1007	37.496
EBF_peak_4708	199.846	-0.763136	0.251303	-3.03672	0.00239169	0.0267352	274.935	227.223	131.172	166.054
EBF_peak_663	241.072	-0.685132	0.225716	-3.03537	0.00240239	0.0268142	304.928	289.331	193.261	176.767
EBF_peak_3084	174.027	-0.750973	0.24761	-3.03289	0.00242226	0.0269608	225.78	210.56	129.423	130.343
EBF_peak_3085	174.027	-0.750973	0.24761	-3.03289	0.00242226	0.0269608	225.78	210.56	129.423	130.343
EBF_peak_4683	358.868	-0.658513	0.21724	-3.03127	0.00243525	0.0270445	429.066	449.902	241.357	315.145
EBF_peak_4618	88.9557	-1.01615	0.335447	-3.02923	0.00245174	0.0271323	131.636	106.038	70.8331	47.3164
EBF_peak_3651	56.8653	-1.30995	0.43323	-3.02369	0.00249711	0.0275242	108.308	53.0188	39.3517	26.7829
EBF_peak_1565	62.8271	-1.13681	0.37607	-3.02286	0.00250396	0.0275586	84.98	87.8597	47.2221	31.2467
EBF_peak_4922	292.9	-0.732488	0.242772	-3.01719	0.00255134	0.0279271	435.731	293.876	209.876	232.118
EBF_peak_5021	45.0898	-1.35842	0.451329	-3.00982	0.00261403	0.0285068	61.6522	68.167	16.6152	33.925
EBF_peak_256	147.232	-0.856069	0.284505	-3.00898	0.00262126	0.0285196	195.787	183.294	83.0758	126.772
EBF_peak_4198	169.2	-0.876032	0.292632	-2.99363	0.00275682	0.0296641	277.435	159.056	120.679	119.63
EBF_peak_4412	94.2033	-0.955104	0.319079	-2.99332	0.00275964	0.0296641	143.3	104.523	64.7117	64.2789
EBF_peak_4569	371.55	0.677786	0.226393	2.99385	0.00275483	0.0296641	308.261	262.064	389.145	526.73
EBF_peak_2507	137.771	-0.813727	0.271982	-2.99184	0.00277298	0.0297641	168.294	183.294	108.436	91.0618
EBF_peak_5491	96.6884	-0.917193	0.306882	-2.98875	0.00280126	0.0299949	135.801	116.641	66.4607	67.85
EBF_peak_1107	69.5436	-1.07695	0.360765	-2.98519	0.00283398	0.0302574	110.807	77.256	45.4731	44.6381
EBF_peak_5273	314.289	0.638711	0.214048	2.98396	0.00284545	0.0303196	234.945	257.52	361.161	403.529
EBF_peak_896	70.4881	-1.0321	0.34592	-2.98363	0.00284848	0.0303196	98.3102	90.8894	47.2221	45.5309
EBF_peak_2615	179.067	-0.859986	0.288274	-2.98322	0.00285228	0.0303196	289.099	171.175	139.043	116.952
EBF_peak_2738	112.586	-1.04908	0.351674	-2.98309	0.00285354	0.0303196	168.294	134.819	46.3476	100.882
EBF_peak_4328	68.5687	-1.10045	0.369006	-2.98219	0.00286192	0.0303506	79.9812	107.552	35.8538	50.8875
EBF_peak_4148	84.4288	-0.985779	0.330722	-2.98069	0.00287604	0.0304712	128.303	95.4338	56.8414	57.1368
EBF_peak_4053	82.5918	-1.08868	0.365427	-2.9792	0.00289005	0.0305465	131.636	92.4042	38.4772	67.85
EBF_peak_3268	136.283	-0.838522	0.281771	-2.9759	0.00292129	0.0307591	195.787	152.997	88.3227	108.024
EBF_peak_966	116.556	-0.890652	0.299397	-2.97482	0.00293157	0.0308233	173.293	128.76	90.0717	74.0993
EBF_peak_5258	106.861	-0.939471	0.315918	-2.97378	0.00294152	0.0308839	164.961	115.127	83.0758	64.2789
EBF_peak_1618	97.2786	-0.92677	0.312113	-2.96934	0.00298436	0.0312743	134.968	119.671	58.5903	75.8849
EBF_peak_3763	102.84	-0.894935	0.301585	-2.96744	0.00300295	0.0313947	139.967	127.245	65.5862	78.5631
EBF_peak_128	121.518	-0.836615	0.28253	-2.96115	0.0030649	0.0319668	148.298	163.601	81.3269	92.8473
EBF_peak_3010	188.169	-0.800288	0.270367	-2.96001	0.00307628	0.0320553	235.778	242.372	106.687	167.839
EBF_peak_4243	58.8696	-1.11426	0.377013	-2.9555	0.00312166	0.0324061	74.9824	86.3449	40.2262	33.925
EBF_peak_1885	76.6802	-1.03103	0.348808	-2.95587	0.00311792	0.0324061	105.808	99.9783	40.2262	60.7079
EBF_peak_4584	260.734	-0.66197	0.224139	-2.9534	0.00314296	0.0325509	334.088	304.479	215.997	188.373
EBF_peak_4970	182.549	-0.733688	0.248608	-2.95118	0.00316558	0.0327239	225.78	230.253	124.177	149.984
EBF_peak_4528	80.228	-0.984138	0.33362	-2.94988	0.00317902	0.0328181	109.974	103.008	47.2221	60.7079
EBF_peak_2654	53.6858	-1.18856	0.402919	-2.94986	0.00317915	0.0328181	74.9824	74.2263	25.36	40.1743
EBF_peak_2275	113.245	-0.963716	0.327706	-2.9408	0.0032737	0.0336059	189.122	109.067	69.0841	85.7052
EBF_peak_5340	47.1418	-1.23926	0.42188	-2.93748	0.00330897	0.0338882	77.4818	54.5336	27.9834	28.5684
EBF_peak_449	127.097	-0.854011	0.290743	-2.93734	0.00331039	0.0338882	189.955	136.334	86.5738	95.5256
EBF_peak_4359	74.8258	-1.11671	0.380584	-2.93421	0.00334396	0.0341517	134.135	69.6818	44.5986	50.8875
EBF_peak_27	112.063	-0.885871	0.302361	-2.92985	0.0033913	0.0344772	148.298	142.393	64.7117	92.8473
EBF_peak_3080	375	-0.626829	0.213911	-2.93032	0.00338611	0.0344772	495.717	413.547	269.341	321.395
EBF_peak_1770	80.6338	-1.01321	0.34579	-2.93012	0.00338836	0.0344772	89.1457	127.245	47.2221	58.9224
EBF_peak_402	35.5239	-1.39508	0.476634	-2.92695	0.00342305	0.0347361	44.1563	59.0781	20.1131	18.748
EBF_peak_5567	127.078	-0.815592	0.278747	-2.92592	0.00343438	0.0347714	170.793	152.997	98.8165	85.7052
EBF_peak_3832	161.842	-0.766719	0.262148	-2.92475	0.00344728	0.0348222	214.949	192.382	133.796	106.239
EBF_peak_3573	94.6685	-0.913439	0.312454	-2.92343	0.00346197	0.0349227	133.302	113.612	60.3393	71.421
EBF_peak_4822	152.231	-0.85141	0.291417	-2.92162	0.00348216	0.0350601	237.444	152.997	97.0676	121.416
EBF_peak_1519	65.059	-1.0777	0.368905	-2.92136	0.00348509	0.0350601	74.1492	103.008	40.2262	42.8526
EBF_peak_4810	88.3665	-0.965338	0.330727	-2.91884	0.00351336	0.0351	131.636	101.493	51.5945	68.7427
EBF_peak_1238	100.652	-0.913811	0.312998	-2.91954	0.00350546	0.0351	151.631	110.582	74.331	66.0645
EBF_peak_1378	92.1707	-0.967612	0.331428	-2.91952	0.00350569	0.0351	124.137	119.671	48.0965	76.7776
EBF_peak_1336	63.3277	-1.14946	0.394373	-2.91467	0.0035607	0.0353228	111.64	62.1077	37.6028	41.9599
EBF_peak_4658	325.787	-0.707851	0.242946	-2.91361	0.00357273	0.0353787	488.219	318.113	235.236	261.58
EBF_peak_4872	92.9248	-0.92237	0.316547	-2.91385	0.00356997	0.0353787	136.635	106.038	62.9627	66.0645
EBF_peak_1768	117.715	-0.885382	0.304282	-2.90974	0.00361726	0.0356124	123.304	183.294	85.6993	78.5631
EBF_peak_2354	283.446	-0.659937	0.227001	-2.9072	0.00364685	0.0357922	353.25	340.835	191.512	248.188
EBF_peak_2355	283.446	-0.659937	0.227001	-2.9072	0.00364685	0.0357922	353.25	340.835	191.512	248.188
EBF_peak_1110	272.202	-0.796333	0.273986	-2.90648	0.00365524	0.0358427	439.063	249.946	178.394	221.405
EBF_peak_346	104.055	-0.960577	0.331222	-2.9001	0.00373046	0.0363642	170.793	103.008	62.9627	79.4559
EBF_peak_900	92.0567	-0.953341	0.328752	-2.89988	0.00373308	0.0363642	144.966	96.9487	64.7117	61.6006
EBF_peak_2162	60.5439	-1.09457	0.378414	-2.89253	0.00382155	0.0369656	93.3114	71.1967	42.8496	34.8178
EBF_peak_3893	93.7279	-0.924997	0.320757	-2.88379	0.00392915	0.0377916	131.636	113.612	75.2055	54.4585
EBF_peak_2149	42.7662	-1.3624	0.472414	-2.88391	0.00392772	0.0377916	81.6475	40.9002	27.9834	20.5335
EBF_peak_1725	116.046	-0.826432	0.287079	-2.87877	0.00399235	0.0381751	159.962	136.334	83.0758	84.8125
EBF_peak_3228	267.978	-0.743338	0.258399	-2.8767	0.00401856	0.0383018	379.078	290.846	159.156	242.832
EBF_peak_275	53.2412	-1.15972	0.404391	-2.86781	0.00413322	0.039125	64.1516	83.3153	27.109	38.3888
EBF_peak_4465	39.1893	-1.32519	0.462746	-2.86376	0.00418649	0.0394604	63.3185	48.4743	27.109	17.8553
EBF_peak_4870	160.252	-0.769515	0.268788	-2.86291	0.00419774	0.0394823	179.125	225.709	104.938	131.236
EBF_peak_3162	159.322	-0.768639	0.268632	-2.8613	0.00421903	0.0395816	230.779	169.66	115.432	121.416
EBF_peak_3163	159.322	-0.768639	0.268632	-2.8613	0.00421903	0.0395816	230.779	169.66	115.432	121.416
EBF_peak_2210	37.804	-1.31432	0.460075	-2.85676	0.00427994	0.0400004	53.3208	54.5336	18.3641	24.9974
EBF_peak_2122	145.15	-0.789527	0.276963	-2.85066	0.0043628	0.0405808	204.952	162.086	118.93	94.6329
EBF_peak_2416	57.2485	-1.0845	0.381003	-2.84643	0.00442119	0.0409742	78.3149	77.256	32.3559	41.0671
EBF_peak_2510	243.64	-0.709374	0.249581	-2.84227	0.0044794	0.0413819	334.088	269.638	154.783	216.049
EBF_peak_2013	43.1936	-1.23255	0.434403	-2.83735	0.00454896	0.0418703	53.3208	68.167	23.611	27.6757
EBF_peak_33	120.379	-0.820219	0.289165	-2.83651	0.00456092	0.041918	173.293	133.304	88.3227	86.598
EBF_peak_1904	127.928	-0.789719	0.278751	-2.83307	0.00461037	0.0422322	176.625	146.938	96.1931	91.9546
EBF_peak_1440	63.7802	-1.15112	0.406461	-2.83206	0.00462492	0.0423304	104.142	71.1967	27.109	52.673
EBF_peak_659	53.2894	-1.13506	0.401135	-2.82961	0.00466041	0.0425671	64.9847	81.8004	27.9834	38.3888
EBF_peak_4816	267.98	-0.637909	0.225821	-2.82484	0.00473038	0.0430285	359.082	292.361	214.248	206.228
EBF_peak_4817	267.98	-0.637909	0.225821	-2.82484	0.00473038	0.0430285	359.082	292.361	214.248	206.228
EBF_peak_3154	103.024	-0.899188	0.3187	-2.82143	0.00478106	0.0433278	158.296	109.067	80.4524	64.2789
EBF_peak_5244	73.4223	-1.01271	0.358917	-2.82157	0.00477898	0.0433278	118.306	77.256	46.3476	51.7803
EBF_peak_2367	178.34	-0.762768	0.270542	-2.8194	0.0048113	0.0434786	252.441	195.412	111.059	154.448
EBF_peak_2237	76.4467	-0.981405	0.348735	-2.81419	0.0048901	0.0440288	117.472	84.8301	46.3476	57.1368
EBF_peak_1991	85.5378	-0.930349	0.331941	-2.80275	0.00506682	0.0451786	110.807	113.612	48.0965	69.6355
EBF_peak_3958	321.943	0.638303	0.227902	2.80078	0.00509795	0.0453284	250.774	252.975	333.178	450.845
EBF_peak_865	92.9164	-0.945726	0.33783	-2.79941	0.00511954	0.045429	148.298	95.4338	72.5821	55.3513
EBF_peak_1080	76.3325	-0.965174	0.344765	-2.79951	0.00511802	0.045429	103.309	98.4635	42.8496	60.7079
EBF_peak_1081	76.3325	-0.965174	0.344765	-2.79951	0.00511802	0.045429	103.309	98.4635	42.8496	60.7079
EBF_peak_354	83.8102	-0.907632	0.324397	-2.79791	0.0051435	0.0455503	112.474	106.038	53.3434	63.3862
EBF_peak_4310	339.156	0.59457	0.212723	2.79504	0.00518937	0.045883	256.606	284.787	377.776	437.454
EBF_peak_1432	292.241	-0.678915	0.243614	-2.78685	0.00532229	0.0467406	429.899	287.816	236.985	214.263
EBF_peak_1433	292.241	-0.678915	0.243614	-2.78685	0.00532229	0.0467406	429.899	287.816	236.985	214.263
EBF_peak_4154	44.6505	-1.1908	0.427509	-2.78543	0.00534563	0.0468712	70.8167	53.0188	27.9834	26.7829
EBF_peak_3646	72.4796	-0.970129	0.349326	-2.77714	0.00548394	0.0477621	100.81	90.8894	41.9752	56.2441
EBF_peak_3114	79.7421	-0.991034	0.357135	-2.77496	0.0055209	0.0479307	132.469	78.7708	56.8414	50.8875
EBF_peak_5090	276.973	-0.714945	0.257676	-2.77459	0.00552714	0.0479307	414.069	272.668	181.892	239.26
EBF_peak_1391	189.849	-0.666705	0.240311	-2.77434	0.00553146	0.0479307	228.28	237.827	148.662	144.628
EBF_peak_3137	90.3781	-0.903758	0.325837	-2.77365	0.00554312	0.0479311	123.304	112.097	74.331	51.7803
EBF_peak_3183	110.612	-0.928817	0.334885	-2.77354	0.00554504	0.0479311	179.958	109.067	91.8207	61.6006
EBF_peak_2587	129.419	-0.810684	0.292303	-2.77344	0.00554668	0.0479311	155.797	174.205	76.08	111.595
EBF_peak_4887	136.15	-0.774869	0.279427	-2.77307	0.00555305	0.0479394	189.955	152.997	90.9462	110.703
EBF_peak_1853	165.32	-0.764633	0.275816	-2.77225	0.00556695	0.0479564	248.275	166.631	129.423	116.952
EBF_peak_1888	80.9815	-0.902681	0.327263	-2.75827	0.00581076	0.0493265	110.807	99.9783	54.2179	58.9224
EBF_peak_962	43.9578	-1.18367	0.429332	-2.75701	0.00583328	0.0493853	65.8179	56.0484	23.611	30.3539
EBF_peak_2934	176.676	-0.778497	0.282524	-2.75551	0.00586013	0.0495179	226.613	219.649	97.0676	163.376
EBF_peak_3641	138.352	-0.750865	0.272765	-2.75279	0.00590897	0.0498164	187.456	159.056	96.1931	110.703
EBF_peak_1410	72.7385	-0.945336	0.343713	-2.75036	0.00595294	0.0500345	103.309	87.8597	52.469	47.3164
EBF_peak_2480	42.4074	-1.22011	0.443671	-2.75003	0.00595894	0.050066	68.3173	49.9892	21.8621	29.4612
EBF_peak_5157	59.7479	-1.02593	0.373299	-2.74827	0.00599098	0.050132	79.9812	80.2856	34.9793	43.7454
EBF_peak_2457	124.28	-0.777524	0.282822	-2.74916	0.00597482	0.050132	154.964	159.056	81.3269	101.775
EBF_peak_4353	119.888	-0.830658	0.302456	-2.74638	0.0060257	0.0502605	123.304	184.808	83.9503	87.4908
EBF_peak_4354	119.888	-0.830658	0.302456	-2.74638	0.0060257	0.0502605	123.304	184.808	83.9503	87.4908
EBF_peak_941	101.029	-0.868536	0.316295	-2.74597	0.00603319	0.0502605	154.13	106.038	75.2055	68.7427
EBF_peak_942	101.029	-0.868536	0.316295	-2.74597	0.00603319	0.0502605	154.13	106.038	75.2055	68.7427
EBF_peak_4331	77.9834	-0.931069	0.339225	-2.7447	0.00605666	0.0504083	95.8108	109.067	46.3476	60.7079
EBF_peak_4261	360.662	-0.679773	0.247849	-2.74269	0.00609378	0.0504894	514.046	372.646	224.742	331.215
EBF_peak_4262	360.662	-0.679773	0.247849	-2.74269	0.00609378	0.0504894	514.046	372.646	224.742	331.215
EBF_peak_2665	193.058	-0.656697	0.23938	-2.74332	0.00608206	0.0504894	233.279	239.342	145.164	154.448
EBF_peak_127	84.5849	-0.877101	0.319863	-2.74211	0.00610452	0.0505405	109.974	109.067	58.5903	60.7079
EBF_peak_4881	200.99	-0.749904	0.273671	-2.74017	0.00614083	0.0506489	234.945	269.638	113.683	185.695
EBF_peak_5262	206.273	-0.654787	0.238968	-2.74006	0.0061428	0.0506489	263.271	240.857	148.662	172.303
EBF_peak_2431	53.9406	-1.07882	0.393701	-2.7402	0.00614025	0.0506489	64.9847	81.8004	31.4814	37.496
EBF_peak_1408	39.8295	-1.21873	0.445659	-2.73467	0.00624435	0.0513522	52.4877	59.0781	21.8621	25.8901
EBF_peak_1074	117.76	-0.807271	0.295811	-2.72901	0.00635239	0.0519895	171.626	127.245	91.8207	80.3487
EBF_peak_3303	135.693	-0.742053	0.272084	-2.72729	0.00638559	0.0521262	175.792	163.601	93.5696	109.81
EBF_peak_745	81.7687	-0.887351	0.325677	-2.72463	0.00643726	0.0523873	109.141	103.008	54.2179	60.7079
EBF_peak_1947	114.087	-0.826801	0.304646	-2.71397	0.00664819	0.0536756	156.63	134.819	97.9421	66.9572
EBF_peak_3155	89.1746	-0.859364	0.316977	-2.71113	0.00670552	0.0539809	124.971	104.523	64.7117	62.4934
EBF_peak_3156	89.1746	-0.859364	0.316977	-2.71113	0.00670552	0.0539809	124.971	104.523	64.7117	62.4934
EBF_peak_4142	131.865	-0.788996	0.291115	-2.71026	0.00672313	0.0540637	196.62	136.334	90.9462	103.561
EBF_peak_4884	53.4261	-1.06912	0.39457	-2.70957	0.00673707	0.0541167	69.1504	75.7411	39.3517	29.4612
EBF_peak_2435	143.883	-0.715861	0.26472	-2.70422	0.00684647	0.0546976	189.122	168.145	107.561	110.703
EBF_peak_3867	76.5077	-0.896866	0.332809	-2.69484	0.00704234	0.0556992	99.1434	99.9783	53.3434	53.5658
EBF_peak_2201	90.9476	-0.861131	0.319633	-2.69413	0.00705733	0.0557778	132.469	101.493	67.3352	62.4934
EBF_peak_3981	51.3305	-1.08376	0.40255	-2.69223	0.00709751	0.0559755	79.9812	59.0781	33.2303	33.0322
EBF_peak_4630	93.6502	-0.829313	0.308345	-2.68956	0.00715469	0.0561739	125.804	113.612	67.3352	67.85
EBF_peak_1342	55.6659	-1.09815	0.408344	-2.68927	0.00716076	0.0561739	94.9777	56.0484	32.3559	39.2816
EBF_peak_1594	103.088	-0.830249	0.308857	-2.68813	0.0071853	0.0563065	152.464	110.582	75.2055	74.0993
EBF_peak_1752	60.5455	-1.02628	0.381865	-2.68754	0.00719794	0.0563856	96.644	65.1374	40.2262	40.1743
EBF_peak_4037	172.24	-0.851537	0.317707	-2.68026	0.00735655	0.0573236	299.096	142.393	119.804	127.665
EBF_peak_4012	171.038	-0.727317	0.271461	-2.67927	0.00737832	0.0573922	252.441	172.69	122.428	136.593
EBF_peak_203	54.8818	-1.04629	0.390556	-2.67897	0.00738481	0.0573965	70.8167	77.256	41.1007	30.3539
EBF_peak_2991	93.215	-0.858933	0.320714	-2.67819	0.0074021	0.0574156	124.971	115.127	55.0924	77.6704
EBF_peak_38	74.2568	-0.908595	0.339532	-2.67602	0.0074502	0.0575908	98.3102	95.4338	55.9669	47.3164
EBF_peak_5559	241.119	-0.599304	0.223955	-2.676	0.00745062	0.0575908	291.598	289.331	187.139	196.408
EBF_peak_822	45.5905	-1.15462	0.43172	-2.67447	0.00748465	0.0577119	60.819	65.1374	34.9793	21.4263
EBF_peak_4206	68.5751	-1.01176	0.37867	-2.67187	0.00754288	0.0580799	115.806	66.6522	48.0965	43.7454
EBF_peak_4440	136.839	-0.752175	0.281847	-2.66874	0.0076137	0.0584522	194.121	148.453	111.934	92.8473
EBF_peak_3122	234.563	-0.688434	0.258146	-2.66684	0.00765672	0.0586503	344.086	233.283	160.905	199.979
EBF_peak_1894	53.706	-1.03534	0.388482	-2.66508	0.00769695	0.0588158	77.4818	66.6522	34.9793	35.7105
EBF_peak_2051	113.441	-0.840832	0.315654	-2.66378	0.00772686	0.0589275	174.959	115.127	70.8331	92.8473
EBF_peak_5301	119.143	-0.752551	0.282583	-2.66312	0.00774203	0.0589902	149.132	149.967	94.4441	83.027
EBF_peak_2767	109.193	-0.798262	0.300139	-2.65964	0.00782237	0.0593438	152.464	124.215	71.7076	88.3835
EBF_peak_3864	192.246	-0.63563	0.239045	-2.65904	0.00783637	0.0593845	237.444	230.253	150.411	150.877
EBF_peak_397	38.3521	-1.22192	0.459608	-2.65861	0.00784644	0.0593845	49.9883	57.5633	27.109	18.748
EBF_peak_42	54.9037	-1.08298	0.407721	-2.65617	0.0079034	0.0597243	57.4865	92.4042	38.4772	31.2467
EBF_peak_4347	38.4898	-1.19641	0.4507	-2.65456	0.00794113	0.0599206	54.1539	53.0188	25.36	21.4263
EBF_peak_2362	288.489	-0.688021	0.259386	-2.6525	0.00798993	0.0601611	357.416	354.469	163.528	278.542
EBF_peak_5349	160.468	-0.737671	0.278376	-2.64991	0.0080513	0.0605188	240.777	159.056	123.302	118.737
EBF_peak_1936	150.89	-0.818215	0.308906	-2.64875	0.00807906	0.0606365	232.445	151.482	84.8248	134.807
EBF_peak_5187	136.146	-0.78074	0.294961	-2.64692	0.00812277	0.0607925	206.618	136.334	91.8207	109.81
EBF_peak_3574	54.1988	-1.02001	0.385454	-2.64625	0.00813887	0.0608682	72.483	72.7115	34.1048	37.496
EBF_peak_5119	46.9227	-1.08499	0.410403	-2.64373	0.00819974	0.0612199	62.4853	65.1374	30.6069	29.4612
EBF_peak_245	75.178	-0.948703	0.359158	-2.64146	0.00825489	0.0615278	119.972	77.256	46.3476	57.1368
EBF_peak_2123	77.8204	-0.879776	0.333571	-2.63745	0.00835329	0.0620939	101.643	99.9783	49.8455	59.8151
EBF_peak_1675	104.9	-0.776083	0.294343	-2.63666	0.00837262	0.0622167	131.636	133.304	75.2055	79.4559
EBF_peak_3479	272.61	-0.640878	0.24317	-2.63551	0.00840109	0.0623236	320.758	343.865	172.273	253.545
EBF_peak_3480	272.61	-0.640878	0.24317	-2.63551	0.00840109	0.0623236	320.758	343.865	172.273	253.545
EBF_peak_3213	79.9003	-0.891766	0.3388	-2.63213	0.00848516	0.0627788	113.307	93.919	48.0965	64.2789
EBF_peak_4052	90.5768	-0.848642	0.322617	-2.63049	0.00852606	0.0630182	130.803	101.493	58.5903	71.421
EBF_peak_1934	48.0208	-1.09177	0.416034	-2.62424	0.00868424	0.0639211	58.3196	72.7115	26.2345	34.8178
EBF_peak_4358	29.0824	1.46324	0.558014	2.62223	0.00873573	0.0641662	20.8284	9.08894	51.5945	34.8178
EBF_peak_1832	93.827	-0.825564	0.315015	-2.62071	0.00877463	0.0643396	133.302	106.038	72.5821	63.3862
EBF_peak_2295	148.807	-0.711179	0.271687	-2.61764	0.00885408	0.0647076	189.122	180.264	129.423	96.4184
EBF_peak_4979	56.9478	-0.99834	0.381672	-2.6157	0.00890453	0.0649261	77.4818	74.2263	33.2303	42.8526
EBF_peak_5524	69.0703	-0.962139	0.367829	-2.61572	0.00890392	0.0649261	109.141	72.7115	52.469	41.9599
EBF_peak_5037	379.732	0.543273	0.207736	2.61521	0.0089172	0.0649757	299.096	319.628	412.756	487.449
EBF_peak_3060	34.7493	-1.25927	0.481896	-2.61316	0.00897087	0.065253	40.8237	57.5633	21.8621	18.748
EBF_peak_1551	446.507	0.524379	0.200715	2.61255	0.0089869	0.0653115	387.409	343.865	493.208	561.548
EBF_peak_5107	147.214	-0.739741	0.283519	-2.60915	0.00907686	0.065764	202.452	165.116	90.9462	130.343
EBF_peak_608	307.424	0.631443	0.242019	2.60907	0.00907889	0.065764	195.787	289.331	341.048	403.529
EBF_peak_1747	68.0493	-1.0178	0.390052	-2.60941	0.00906995	0.065764	76.6487	106.038	31.4814	58.0296
EBF_peak_1986	204.658	-0.656319	0.251635	-2.60822	0.00910146	0.0658197	287.432	212.075	151.285	167.839
EBF_peak_1764	124.757	-0.745864	0.286014	-2.60779	0.00911285	0.0658335	139.134	174.205	85.6993	99.9895
EBF_peak_1300	76.3914	-0.881227	0.338875	-2.60045	0.00931013	0.0668263	102.476	95.4338	60.3393	47.3164
EBF_peak_1301	76.3914	-0.881227	0.338875	-2.60045	0.00931013	0.0668263	102.476	95.4338	60.3393	47.3164
EBF_peak_1438	123.681	-0.813713	0.31285	-2.60097	0.00929597	0.0668263	189.955	124.215	75.2055	105.346
EBF_peak_1439	123.681	-0.813713	0.31285	-2.60097	0.00929597	0.0668263	189.955	124.215	75.2055	105.346
EBF_peak_3123	130.302	-0.713775	0.27478	-2.59762	0.00938714	0.0672281	173.293	149.967	97.0676	100.882
EBF_peak_4114	117.813	-0.791872	0.304987	-2.59641	0.00942025	0.0673763	151.631	146.938	67.3352	105.346
EBF_peak_800	199.281	-0.665907	0.256791	-2.59319	0.00950913	0.0678365	281.6	206.016	141.666	167.839
EBF_peak_2241	48.6521	-1.16084	0.447798	-2.59233	0.00953275	0.0678671	88.3126	45.4447	35.8538	24.9974
EBF_peak_2572	54.7354	-1.03496	0.399196	-2.59262	0.0095249	0.0678671	87.4794	59.0781	39.3517	33.0322
EBF_peak_3124	83.6726	-0.846996	0.326853	-2.59137	0.00955946	0.0678876	119.139	95.4338	62.0883	58.0296
EBF_peak_1966	87.7879	-0.843207	0.325403	-2.59127	0.00956232	0.0678876	124.971	99.9783	69.9586	56.2441
EBF_peak_3312	64.7932	-0.941199	0.363363	-2.59024	0.00959077	0.0680022	78.3149	92.4042	39.3517	49.102
EBF_peak_2884	105.762	-0.854651	0.329991	-2.58992	0.00959974	0.0680187	168.294	103.008	86.5738	65.1717
EBF_peak_3749	44.2357	-1.08796	0.421891	-2.57876	0.00991557	0.0697214	58.3196	62.1077	29.7324	26.7829
EBF_peak_4835	127.118	-0.731909	0.284004	-2.57711	0.00996312	0.0699499	158.296	159.056	82.2014	108.917
EBF_peak_4098	128.12	-0.787193	0.305794	-2.57425	0.0100457	0.0702402	197.454	125.73	83.9503	105.346
EBF_peak_277	265.824	-0.611577	0.237955	-2.57013	0.0101659	0.070921	339.087	302.965	177.52	243.724
EBF_peak_757	107.694	-0.748242	0.29127	-2.5689	0.0102023	0.0710626	136.635	133.304	78.7034	82.1342
EBF_peak_3323	29.1486	-1.54785	0.602834	-2.56763	0.0102398	0.0713013	20.8284	66.6522	16.6152	12.4987
EBF_peak_2976	217.431	-0.612603	0.23872	-2.5662	0.010282	0.0714883	266.604	259.035	153.034	191.051
EBF_peak_2984	101.877	-0.763326	0.297489	-2.5659	0.0102909	0.0715225	129.136	127.245	73.4565	77.6704
EBF_peak_460	118.642	-0.739254	0.288541	-2.56204	0.0104058	0.0721394	148.298	148.453	77.829	99.9895
EBF_peak_461	118.642	-0.739254	0.288541	-2.56204	0.0104058	0.0721394	148.298	148.453	77.829	99.9895
EBF_peak_3562	304.323	-0.651792	0.254448	-2.56159	0.0104194	0.0721593	387.409	355.983	178.394	295.505
EBF_peak_2033	120.658	-0.731601	0.285636	-2.56131	0.0104279	0.0721593	148.298	152.997	80.4524	100.882
EBF_peak_142	396.837	0.507924	0.198577	2.55782	0.0105331	0.0726381	332.422	322.657	459.103	473.164
EBF_peak_1341	34.7726	-1.22657	0.479542	-2.55779	0.010534	0.0726381	47.4888	49.9892	16.6152	24.9974
EBF_peak_2531	68.233	-0.943883	0.369298	-2.55588	0.0105919	0.0728585	79.9812	99.9783	36.7283	56.2441
EBF_peak_1518	213.65	0.598348	0.23435	2.55322	0.0106732	0.0733043	167.461	172.69	245.73	268.722
EBF_peak_904	54.1675	-1.03485	0.405498	-2.55206	0.0107089	0.0734453	81.6475	63.6226	43.7241	27.6757
EBF_peak_2570	157.243	0.686884	0.269503	2.5487	0.0108125	0.0739453	103.309	139.364	183.641	202.657
EBF_peak_5460	169.286	-0.705065	0.276736	-2.54779	0.0108409	0.0740648	214.949	204.501	100.565	157.126
EBF_peak_4407	60.3872	-0.941084	0.369802	-2.54483	0.0109331	0.074511	85.8132	72.7115	42.8496	40.1743
EBF_peak_728	132.562	-0.781463	0.307139	-2.54433	0.0109488	0.0745301	206.618	127.245	86.5738	109.81
EBF_peak_2280	149.681	-0.752172	0.295643	-2.54419	0.0109531	0.0745301	233.279	140.879	104.938	119.63
EBF_peak_2725	54.6388	-1.01813	0.400172	-2.54422	0.0109521	0.0745301	80.8143	65.1374	28.8579	43.7454
EBF_peak_4722	207.983	-0.67044	0.264061	-2.53895	0.0111184	0.0753328	266.604	243.886	125.925	195.515
EBF_peak_2778	206.553	-0.63574	0.250783	-2.53503	0.0112439	0.0759969	259.939	242.372	136.419	187.48
EBF_peak_1605	189.946	-0.633081	0.249861	-2.53373	0.0112854	0.0761531	254.94	206.016	139.917	158.912
EBF_peak_5445	85.215	-0.820083	0.324743	-2.52533	0.0115591	0.0776437	115.806	101.493	68.2096	55.3513
EBF_peak_5446	85.215	-0.820083	0.324743	-2.52533	0.0115591	0.0776437	115.806	101.493	68.2096	55.3513
EBF_peak_5177	290.016	-0.565678	0.224048	-2.5248	0.0115763	0.0776977	373.246	318.113	213.374	255.33
EBF_peak_2820	186.444	0.623115	0.247225	2.52044	0.0117208	0.0783482	159.129	133.304	222.119	231.226
EBF_peak_4986	71.1024	-0.914173	0.362732	-2.52024	0.0117274	0.0783482	104.975	80.2856	40.2262	58.9224
EBF_peak_4047	57.9935	-0.959514	0.380919	-2.51894	0.0117707	0.0785096	71.6498	81.8004	44.5986	33.925
EBF_peak_5407	62.7203	-0.92914	0.369017	-2.51788	0.0118064	0.0787166	84.1469	80.2856	49.8455	36.6033
EBF_peak_2072	197.831	-0.597889	0.237982	-2.51233	0.0119938	0.0795823	229.946	246.916	160.905	153.555
EBF_peak_3815	46.0839	-1.1713	0.46644	-2.51114	0.0120341	0.0797776	81.6475	45.4447	37.6028	19.6408
EBF_peak_2234	141.417	-0.812367	0.323708	-2.50957	0.0120878	0.0800619	214.116	145.423	132.921	73.2066
EBF_peak_3381	143.278	-0.677891	0.270194	-2.5089	0.0121107	0.0800974	189.955	162.086	101.44	119.63
EBF_peak_5534	69.6445	-0.890163	0.355096	-2.50682	0.0121821	0.0804937	101.643	78.7708	44.5986	53.5658
EBF_peak_4962	137.187	0.6884	0.274771	2.50536	0.0122327	0.0807071	108.308	101.493	185.39	153.555
EBF_peak_4282	45.6385	-1.04957	0.418981	-2.50506	0.0122431	0.0807279	56.6534	66.6522	27.109	32.1395
EBF_peak_4655	74.5626	-0.842525	0.336781	-2.5017	0.0123599	0.0810873	97.4771	93.919	55.9669	50.8875
EBF_peak_3973	57.6684	-0.967587	0.386857	-2.50115	0.0123792	0.0811655	72.483	80.2856	31.4814	46.4237
EBF_peak_84	102.599	-0.7782	0.311276	-2.50003	0.0124182	0.0811807	133.302	125.73	62.0883	89.2763
EBF_peak_1907	93.7779	-0.807006	0.322724	-2.5006	0.0123982	0.0811807	134.968	103.008	59.4648	77.6704
EBF_peak_2079	193.798	-0.684602	0.273806	-2.50032	0.0124083	0.0811807	289.932	186.323	134.67	164.268
EBF_peak_1952	138.371	-0.748295	0.299374	-2.49953	0.0124358	0.0812236	210.784	134.819	91.8207	116.059
EBF_peak_3549	69.6555	-0.864113	0.345945	-2.49783	0.0124955	0.0814893	93.3114	86.3449	48.971	49.9947
EBF_peak_1846	50.759	-0.989118	0.396037	-2.49754	0.0125059	0.0814893	68.3173	66.6522	32.3559	35.7105
EBF_peak_1847	50.759	-0.989118	0.396037	-2.49754	0.0125059	0.0814893	68.3173	66.6522	32.3559	35.7105
EBF_peak_1031	94.2101	-0.82651	0.331067	-2.49651	0.0125423	0.0816542	147.465	92.4042	67.3352	69.6355
EBF_peak_4779	171.027	0.633607	0.25421	2.49246	0.0126862	0.082397	145.799	121.186	203.754	213.37
EBF_peak_2379	334.962	0.519367	0.208579	2.49002	0.0127735	0.0828263	260.772	290.846	388.27	399.958
EBF_peak_2706	113.809	-0.830533	0.333577	-2.48978	0.0127823	0.0828263	189.955	99.9783	78.7034	86.598
EBF_peak_4761	109.827	-0.766974	0.308097	-2.48939	0.0127962	0.0828442	114.14	163.601	86.5738	74.9921
EBF_peak_579	54.3291	-0.991791	0.398566	-2.4884	0.0128319	0.0829937	84.98	59.0781	40.2262	33.0322
EBF_peak_5485	141.946	-0.712581	0.286915	-2.4836	0.0130062	0.0837868	195.787	156.027	89.1972	126.772
EBF_peak_2523	56.8411	-0.938339	0.377783	-2.48381	0.0129987	0.0837868	70.8167	78.7708	37.6028	40.1743
EBF_peak_4886	104.198	-0.739499	0.298162	-2.48019	0.0131311	0.0843701	133.302	127.245	84.8248	71.421
EBF_peak_671	96.3876	-0.760762	0.306761	-2.47998	0.013139	0.0843963	124.137	118.156	65.5862	77.6704
EBF_peak_4821	131.57	-0.734778	0.296447	-2.47861	0.0131894	0.0846147	189.955	137.849	114.557	83.9197
EBF_peak_2860	72.7275	-0.849894	0.344328	-2.46827	0.0135769	0.0864308	103.309	83.3153	50.72	53.5658
EBF_peak_5603	29.1891	-1.29904	0.526273	-2.46837	0.0135731	0.0864308	39.1575	43.9299	12.2428	21.4263
EBF_peak_886	171.59	-0.699974	0.284046	-2.4643	0.0137282	0.0871689	258.273	165.116	146.913	116.059
EBF_peak_3141	78.3109	-0.83004	0.336993	-2.46307	0.0137752	0.0872915	109.141	90.8894	50.72	62.4934
EBF_peak_3725	54.6604	-0.999764	0.405875	-2.46323	0.0137691	0.0872915	59.9859	86.3449	42.8496	29.4612
EBF_peak_4675	103.636	-0.739982	0.300649	-2.46129	0.013844	0.087527	117.472	142.393	74.331	80.3487
EBF_peak_616	96.3054	-0.774873	0.315629	-2.45501	0.0140881	0.0884887	129.136	113.612	60.3393	82.1342
EBF_peak_3300	87.2111	-0.830006	0.338124	-2.45473	0.0140989	0.0885059	90.812	133.304	55.0924	69.6355
EBF_peak_104	106.574	-0.723574	0.294933	-2.45335	0.0141533	0.0887585	130.803	134.819	86.5738	74.0993
EBF_peak_2927	169.295	-0.725775	0.296021	-2.45176	0.0142158	0.0889371	259.939	160.571	106.687	149.984
EBF_peak_1781	140.558	-0.727413	0.296678	-2.45186	0.014212	0.0889371	173.293	177.234	79.5779	132.129
EBF_peak_4280	42.8659	-1.05266	0.430098	-2.44749	0.0143853	0.089896	56.6534	59.0781	24.4855	31.2467
EBF_peak_4485	105.736	-0.730567	0.298792	-2.44507	0.0144824	0.0903238	134.968	128.76	70.8331	88.3835
EBF_peak_5242	61.8553	-0.918457	0.375809	-2.44395	0.0145276	0.0905275	85.8132	75.7411	34.9793	50.8875
EBF_peak_996	86.8168	-0.805231	0.329791	-2.44164	0.0146206	0.0909044	129.136	90.8894	62.9627	64.2789
EBF_peak_1186	198.259	-0.641024	0.2627	-2.44014	0.0146818	0.0911051	240.777	242.372	123.302	186.587
EBF_peak_5283	55.3958	-0.931395	0.382181	-2.43705	0.0148076	0.0916584	68.3173	77.256	36.7283	39.2816
EBF_peak_221	79.1015	-0.831702	0.341606	-2.43468	0.014905	0.0920769	108.308	93.919	47.2221	66.9572
EBF_peak_3650	148.23	-0.68445	0.281717	-2.42957	0.0151169	0.0930484	215.783	148.453	121.553	107.132
EBF_peak_828	269.765	-0.574649	0.236625	-2.42852	0.0151605	0.0931354	350.751	293.876	187.139	247.295
EBF_peak_3102	111.005	0.75299	0.310152	2.42781	0.0151904	0.0931898	91.6451	72.7115	117.181	162.483
EBF_peak_1696	25.1947	1.41941	0.5852	2.42551	0.015287	0.0934712	9.99765	18.1779	28.8579	43.7454
EBF_peak_2714	118.39	-0.760581	0.313573	-2.42553	0.015286	0.0934712	179.958	116.641	76.08	100.882
EBF_peak_5126	86.7954	-0.796388	0.328452	-2.42467	0.0153224	0.0936099	114.14	106.038	74.331	52.673
EBF_peak_5255	51.6912	-1.01268	0.417999	-2.42269	0.0154062	0.0939959	81.6475	56.0484	27.109	41.9599
EBF_peak_4811	71.6148	-0.891331	0.368561	-2.41841	0.0155885	0.0948168	96.644	89.3745	63.8372	36.6033
EBF_peak_4157	161.957	-0.657453	0.272062	-2.41655	0.0156682	0.0951322	225.78	169.66	140.792	111.595
EBF_peak_5247	48.1281	-0.989547	0.409703	-2.41528	0.0157231	0.0953733	65.8179	62.1077	27.9834	36.6033
EBF_peak_3594	215.491	0.587598	0.243308	2.41504	0.0157334	0.0953837	159.129	186.323	232.612	283.899
EBF_peak_4631	81.1259	-0.817473	0.33867	-2.41378	0.0157882	0.0955759	108.308	98.4635	48.0965	69.6355
EBF_peak_4632	81.1259	-0.817473	0.33867	-2.41378	0.0157882	0.0955759	108.308	98.4635	48.0965	69.6355
EBF_peak_3485	64.2389	-0.913944	0.378802	-2.41273	0.0158337	0.0957818	69.9836	98.4635	36.7283	51.7803
EBF_peak_222	120.895	-0.673401	0.280372	-2.40181	0.016314	0.0978576	151.631	145.423	88.3227	98.2039
EBF_peak_2440	169.149	-0.609431	0.253714	-2.40204	0.016304	0.0978576	221.615	186.323	131.172	137.485
EBF_peak_2441	169.149	-0.609431	0.253714	-2.40204	0.016304	0.0978576	221.615	186.323	131.172	137.485
EBF_peak_2630	48.9052	-1.11316	0.463466	-2.40182	0.0163139	0.0978576	89.1457	43.9299	40.2262	22.3191
EBF_peak_5110	123.461	-0.67509	0.282345	-2.39101	0.016802	0.100025	166.628	136.334	93.5696	97.3112
EBF_peak_2005	95.1211	-0.761489	0.318544	-2.39053	0.016824	0.100102	128.303	110.582	59.4648	82.1342
EBF_peak_1225	49.9121	-0.951262	0.398039	-2.38987	0.0168542	0.10012	64.9847	66.6522	34.9793	33.0322
EBF_peak_5167	191.419	-0.702457	0.294266	-2.38715	0.0169796	0.100703	240.777	233.283	100.565	191.051
EBF_peak_2229	132.034	-0.691892	0.289967	-2.3861	0.017028	0.100936	164.128	162.086	120.679	81.2414
EBF_peak_4847	77.4021	-0.799295	0.335508	-2.38234	0.0172028	0.101719	102.476	93.919	50.72	62.4934
EBF_peak_1992	53.7025	-0.955041	0.40092	-2.38212	0.0172131	0.101719	57.4865	84.8301	34.1048	38.3888
EBF_peak_4855	331.347	-0.565755	0.237747	-2.37965	0.017329	0.102118	459.059	330.231	235.236	300.861
EBF_peak_1040	119.553	-0.734491	0.309202	-2.37544	0.0175281	0.103044	174.959	122.701	75.2055	105.346
EBF_peak_1075	90.4654	-0.781811	0.329227	-2.37469	0.0175638	0.103051	116.639	112.097	80.4524	52.673
EBF_peak_1751	107.656	-0.777764	0.32747	-2.37507	0.0175457	0.103051	104.975	168.145	67.3352	90.1691
EBF_peak_472	53.6376	-0.926796	0.390538	-2.37313	0.0176382	0.103266	76.6487	63.6226	34.1048	40.1743
EBF_peak_1126	116.164	-0.720296	0.303528	-2.37308	0.0176404	0.103266	169.96	118.156	96.1931	80.3487
EBF_peak_1127	116.164	-0.720296	0.303528	-2.37308	0.0176404	0.103266	169.96	118.156	96.1931	80.3487
EBF_peak_1302	170.241	-0.605978	0.25546	-2.3721	0.0176873	0.103383	199.12	212.075	120.679	149.091
EBF_peak_1262	93.4712	-0.742237	0.313019	-2.37122	0.0177293	0.103539	127.47	106.038	75.2055	65.1717
EBF_peak_5501	84.0229	-0.789467	0.333025	-2.37059	0.0177595	0.103647	102.476	110.582	50.72	72.3138
EBF_peak_2549	153.971	-0.686525	0.289832	-2.3687	0.0178507	0.103892	175.792	204.501	90.0717	145.52
EBF_peak_1792	132.606	-0.653264	0.276013	-2.36679	0.0179431	0.104293	176.625	146.938	97.9421	108.917
EBF_peak_269	113.896	-0.693769	0.293167	-2.36646	0.0179589	0.10433	144.966	136.334	76.08	98.2039
EBF_peak_742	41.1136	-1.05704	0.447597	-2.36159	0.018197	0.105133	66.651	43.9299	27.9834	25.8901
EBF_peak_1314	146.506	-0.65475	0.277236	-2.36171	0.0181909	0.105133	194.121	163.601	97.0676	131.236
EBF_peak_5537	51.4789	-0.963442	0.408188	-2.36029	0.0182607	0.105363	70.8167	65.1374	27.109	42.8526
EBF_peak_2101	251.508	0.524227	0.22217	2.35957	0.0182961	0.105393	210.784	201.471	294.701	299.076
EBF_peak_1513	29.0676	-1.22792	0.52069	-2.35826	0.0183608	0.105611	33.3255	48.4743	16.6152	17.8553
EBF_peak_3419	340.978	-0.548916	0.233063	-2.35523	0.0185114	0.106338	417.402	392.339	224.742	329.43
EBF_peak_612	71.2231	-0.851858	0.36176	-2.35476	0.0185346	0.106348	74.9824	109.067	44.5986	56.2441
EBF_peak_5479	38.0565	-1.0642	0.452216	-2.35329	0.0186081	0.106507	55.8202	46.9595	26.2345	23.2118
EBF_peak_4227	96.7416	-0.716689	0.304634	-2.35262	0.0186416	0.106588	126.637	113.612	70.8331	75.8849
EBF_peak_840	32.1017	-1.14926	0.488626	-2.35203	0.0186714	0.106676	41.6569	46.9595	18.3641	21.4263
EBF_peak_2043	34.235	-1.11158	0.472791	-2.3511	0.0187178	0.106803	46.6557	46.9595	20.1131	23.2118
EBF_peak_1247	62.5848	-0.864994	0.368122	-2.34975	0.0187859	0.106971	89.9789	71.1967	48.0965	41.0671
EBF_peak_4036	52.3255	-0.966123	0.411871	-2.34569	0.0189919	0.107866	83.3138	54.5336	41.1007	30.3539
EBF_peak_5313	44.7455	-1.14188	0.488218	-2.33887	0.0193419	0.109489	87.4794	34.8409	22.7365	33.925
EBF_peak_4836	35.4636	-1.12386	0.480857	-2.33719	0.0194291	0.109763	57.4865	39.3854	26.2345	18.748
EBF_peak_5193	75.5552	-0.782186	0.334815	-2.33617	0.0194822	0.109861	99.9765	90.8894	54.2179	57.1368
EBF_peak_5373	75.3842	-0.805598	0.344916	-2.33564	0.0195102	0.109935	110.807	80.2856	55.0924	55.3513
EBF_peak_2213	119.372	-0.690098	0.295878	-2.33237	0.0196811	0.110532	144.966	149.967	107.561	74.9921
EBF_peak_3468	433.174	0.478476	0.205307	2.33054	0.0197776	0.110862	327.423	398.398	477.468	529.408
EBF_peak_4220	105.313	-0.707036	0.303354	-2.33073	0.0197676	0.110862	148.298	112.097	77.829	83.027
EBF_peak_5015	119.34	-0.665677	0.285844	-2.32881	0.019869	0.11122	151.631	140.879	83.0758	101.775
EBF_peak_2382	63.3994	-0.844713	0.362783	-2.32842	0.0198896	0.111279	88.3126	74.2263	42.8496	48.2092
EBF_peak_618	41.4922	-1.03398	0.444391	-2.32672	0.01998	0.111607	64.1516	46.9595	23.611	31.2467
EBF_peak_2815	97.7017	0.715412	0.307745	2.32469	0.0200884	0.11208	68.3173	80.2856	115.432	126.772
EBF_peak_4615	114.063	-0.722455	0.311022	-2.32284	0.0201876	0.112332	153.297	130.275	67.3352	105.346
EBF_peak_1754	58.9737	-0.904124	0.389129	-2.32346	0.0201545	0.112332	80.8143	72.7115	31.4814	50.8875
EBF_peak_2109	385.742	0.471988	0.203167	2.32315	0.0201708	0.112332	306.595	340.835	465.225	430.312
EBF_peak_2294	63.7393	-0.965225	0.415656	-2.32217	0.0202237	0.112415	111.64	56.0484	53.3434	33.925
EBF_peak_5034	95.393	-0.780509	0.33623	-2.32136	0.0202676	0.11254	108.308	133.304	52.469	87.4908
EBF_peak_348	66.4865	-0.815329	0.35179	-2.31766	0.0204678	0.113375	83.3138	86.3449	48.971	47.3164
EBF_peak_4091	104.817	-0.685347	0.29571	-2.31763	0.0204692	0.113375	128.303	130.275	85.6993	74.9921
EBF_peak_2986	124.519	-0.645245	0.278438	-2.31737	0.0204835	0.113426	156.63	146.938	90.9462	103.561
EBF_peak_3383	93.6943	-0.71594	0.30906	-2.3165	0.0205308	0.113546	124.971	107.552	70.8331	71.421
EBF_peak_3062	91.2916	-0.739114	0.319351	-2.31442	0.0206445	0.113981	113.307	115.127	78.7034	58.0296
EBF_peak_599	120.964	-0.693306	0.299974	-2.31122	0.0208208	0.11472	170.793	127.245	79.5779	106.239
EBF_peak_3315	142.422	-0.717042	0.310487	-2.30942	0.0209206	0.115097	197.454	156.027	77.829	138.378
EBF_peak_3007	16.7948	1.62288	0.704072	2.30499	0.0211671	0.116107	9.99765	6.05929	31.4814	19.6408
EBF_peak_4117	40.3367	-1.05556	0.458199	-2.30371	0.0212388	0.116212	67.4841	40.9002	28.8579	24.1046
EBF_peak_5530	374.886	-0.511739	0.222119	-2.30389	0.0212286	0.116212	509.88	369.617	319.186	300.861
EBF_peak_1091	78.5979	-0.795121	0.345144	-2.30374	0.0212374	0.116212	118.306	80.2856	55.0924	60.7079
EBF_peak_3238	46.4529	-0.98044	0.425711	-2.30307	0.0212751	0.116324	64.1516	59.0781	38.4772	24.1046
EBF_peak_5476	211.016	-0.550685	0.239321	-2.30104	0.0213896	0.11672	245.776	256.005	153.909	188.373
EBF_peak_3512	211.477	0.55812	0.242626	2.30033	0.0214294	0.11685	184.957	156.027	231.738	273.185
EBF_peak_989	96.8937	-0.73164	0.318559	-2.29672	0.0216347	0.117651	142.467	98.4635	74.331	72.3138
EBF_peak_5254	103.889	-0.712008	0.310521	-2.29295	0.0218511	0.11859	146.632	110.582	69.9586	88.3835
EBF_peak_1566	36.0706	-1.05547	0.46063	-2.29135	0.0219431	0.119006	47.4888	49.9892	24.4855	22.3191
EBF_peak_2338	48.6763	-0.960206	0.419165	-2.29076	0.0219773	0.119075	64.9847	63.6226	41.1007	24.9974
EBF_peak_1305	65.8378	-0.896895	0.391804	-2.28914	0.0220712	0.119349	108.308	62.1077	38.4772	54.4585
EBF_peak_2818	48.7207	0.931462	0.40695	2.28889	0.022086	0.119371	34.9918	31.8113	65.5862	62.4934
EBF_peak_2483	97.9811	-0.69147	0.302488	-2.28594	0.0222575	0.120122	126.637	115.127	76.9545	73.2066
EBF_peak_3352	227.037	0.537071	0.235039	2.28503	0.0223111	0.120294	167.461	204.501	273.713	262.472
EBF_peak_366	127.923	-0.665221	0.29119	-2.28449	0.0223428	0.120348	164.961	148.453	81.3269	116.952
EBF_peak_4603	70.868	-0.791177	0.346708	-2.28197	0.0224911	0.120999	97.4771	81.8004	55.0924	49.102
EBF_peak_52	38.2899	-1.12002	0.491169	-2.28031	0.022589	0.121342	41.6569	63.6226	15.7407	32.1395
EBF_peak_756	146.114	-0.638257	0.279994	-2.27954	0.0226351	0.121479	191.622	163.601	95.3186	133.914
EBF_peak_2988	112.54	-0.651911	0.286451	-2.27582	0.0228568	0.122176	135.801	139.364	84.8248	90.1691
EBF_peak_3426	226.426	-0.550138	0.241756	-2.27559	0.0228706	0.122176	258.273	280.242	158.281	208.907
EBF_peak_3427	226.426	-0.550138	0.241756	-2.27559	0.0228706	0.122176	258.273	280.242	158.281	208.907
EBF_peak_3587	107.691	-0.686638	0.301667	-2.27615	0.0228373	0.122176	120.805	145.423	72.5821	91.9546
EBF_peak_5626	182.393	-0.578002	0.254053	-2.27513	0.0228984	0.122209	221.615	215.105	126.8	166.054
EBF_peak_5627	182.393	-0.578002	0.254053	-2.27513	0.0228984	0.122209	221.615	215.105	126.8	166.054
EBF_peak_3015	23.1307	1.42812	0.627833	2.27468	0.0229249	0.122292	14.1633	10.6038	47.2221	20.5335
EBF_peak_1393	48.5671	-0.93821	0.412965	-2.27189	0.0230934	0.122806	74.1492	53.0188	35.8538	31.2467
EBF_peak_1955	108.193	-0.662336	0.291601	-2.27138	0.0231241	0.12288	139.134	125.73	82.2014	85.7052
EBF_peak_3024	322.433	-1.04057	0.458416	-2.26993	0.0232116	0.123138	534.041	333.261	163.528	258.901
EBF_peak_4424	74.3835	-0.839312	0.369747	-2.26997	0.0232097	0.123138	121.638	68.167	56.8414	50.8875
EBF_peak_107	155.305	-0.581576	0.256472	-2.2676	0.0233535	0.123549	193.288	178.749	123.302	125.88
EBF_peak_682	79.7747	-0.748611	0.330166	-2.26737	0.0233674	0.12355	105.808	93.919	55.0924	64.2789
EBF_peak_1901	226.762	-1.15405	0.509171	-2.26653	0.0234191	0.123705	420.734	204.501	142.541	139.271
EBF_peak_2753	109.293	-0.753706	0.332745	-2.26512	0.0235054	0.123865	165.794	107.552	63.8372	99.9895
EBF_peak_3081	57.6019	-0.857168	0.379408	-2.25923	0.0238693	0.125157	79.9812	68.167	36.7283	45.5309
EBF_peak_5299	73.7174	-0.763835	0.338073	-2.25938	0.02386	0.125157	97.4771	87.8597	55.9669	53.5658
EBF_peak_5031	275.128	-0.529814	0.234653	-2.25786	0.0239541	0.125393	296.597	354.469	195.01	254.437
EBF_peak_5032	275.128	-0.529814	0.234653	-2.25786	0.0239541	0.125393	296.597	354.469	195.01	254.437
EBF_peak_1212	218.153	0.529925	0.234727	2.25763	0.0239689	0.125412	169.96	187.838	271.09	243.724
EBF_peak_4116	53.4161	-0.900927	0.399449	-2.25542	0.0241068	0.125924	82.4806	56.0484	35.8538	39.2816
EBF_peak_1499	357.709	0.470472	0.208621	2.25515	0.0241239	0.125955	314.093	284.787	389.145	442.81
EBF_peak_4202	75.7771	-0.802372	0.356608	-2.25001	0.0244481	0.126958	117.472	74.2263	51.5945	59.8151
EBF_peak_4203	75.7771	-0.802372	0.356608	-2.25001	0.0244481	0.126958	117.472	74.2263	51.5945	59.8151
EBF_peak_5281	158.352	-0.577302	0.256672	-2.24919	0.0245007	0.127112	178.291	201.471	123.302	130.343
EBF_peak_2829	261.866	0.496504	0.220802	2.24864	0.0245355	0.127173	210.784	224.194	296.45	316.038
EBF_peak_5439	40.638	-1.05398	0.468849	-2.24802	0.0245747	0.127257	39.1575	71.1967	22.7365	29.4612
EBF_peak_5125	118.273	-0.669506	0.298321	-2.24424	0.0248168	0.1282	168.294	121.186	99.691	83.9197
EBF_peak_2765	49.259	-0.899043	0.401455	-2.23946	0.025126	0.129204	67.4841	60.5929	32.3559	36.6033
EBF_peak_3761	107.411	-0.652328	0.29147	-2.23806	0.0252171	0.129541	130.803	131.79	80.4524	86.598
EBF_peak_4294	39.646	-0.99916	0.446553	-2.2375	0.025254	0.129682	54.1539	51.504	30.6069	22.3191
EBF_peak_3568	44.3692	-0.980147	0.438321	-2.23614	0.0253425	0.129895	49.9883	68.167	23.611	35.7105
EBF_peak_4258	183.81	-0.569566	0.254739	-2.23588	0.0253596	0.129913	245.776	192.382	138.168	158.912
EBF_peak_4991	57.812	-0.833761	0.373169	-2.23427	0.0254653	0.130283	72.483	75.7411	42.8496	40.1743
EBF_peak_1822	132.496	-0.644056	0.288773	-2.23032	0.0257261	0.131253	185.79	136.334	92.6952	115.166
EBF_peak_1823	132.496	-0.644056	0.288773	-2.23032	0.0257261	0.131253	185.79	136.334	92.6952	115.166
EBF_peak_1056	90.4041	-0.703556	0.315776	-2.22802	0.025879	0.131699	119.139	104.523	62.9627	74.9921
EBF_peak_2158	69.3569	-0.810152	0.363619	-2.22802	0.0258789	0.131699	91.6451	84.8301	39.3517	61.6006
EBF_peak_3920	113.366	-0.708433	0.318452	-2.22462	0.026107	0.132707	131.636	149.967	63.8372	108.024
EBF_peak_1136	240.259	-0.507623	0.228576	-2.2208	0.0263643	0.133482	294.098	269.638	212.499	184.802
EBF_peak_1148	74.4148	-0.807781	0.363887	-2.21987	0.0264278	0.133662	109.974	78.7708	42.8496	66.0645
EBF_peak_2989	63.4249	-0.80685	0.363685	-2.21854	0.026518	0.133975	72.483	89.3745	48.0965	43.7454
EBF_peak_1670	101.483	-0.668375	0.301343	-2.21799	0.0265555	0.134032	119.139	130.275	71.7076	84.8125
EBF_peak_4305	196.304	0.537823	0.242568	2.2172	0.0266092	0.134232	149.965	171.175	221.244	242.832
EBF_peak_5326	96.9543	-0.715907	0.323131	-2.21553	0.0267236	0.134592	141.633	98.4635	65.5862	82.1342
EBF_peak_1152	48.0651	-0.893758	0.404332	-2.21045	0.0270736	0.135779	59.9859	65.1374	34.1048	33.0322
EBF_peak_4413	32.7628	-1.08038	0.489247	-2.20825	0.0272268	0.136269	50.8214	37.8706	23.611	18.748
EBF_peak_3031	169.564	-0.579748	0.262766	-2.20633	0.027361	0.136725	232.445	172.69	131.172	141.949
EBF_peak_5019	81.4729	-0.776378	0.352449	-2.20281	0.027608	0.137524	109.974	95.4338	44.5986	75.8849
EBF_peak_4739	77.4719	-0.812623	0.369115	-2.20154	0.0276977	0.137847	120.805	75.7411	44.5986	68.7427
EBF_peak_3324	209.313	0.53185	0.241634	2.20105	0.0277323	0.137895	164.128	178.749	223.868	270.507
EBF_peak_704	100.622	-0.680897	0.309569	-2.1995	0.0278426	0.138221	142.467	104.523	77.829	77.6704
EBF_peak_281	234.69	-0.63203	0.287419	-2.19898	0.027879	0.138282	304.928	265.094	126.8	241.939
EBF_peak_426	147.332	-0.590163	0.268593	-2.19724	0.0280036	0.138589	178.291	175.719	103.189	132.129
EBF_peak_2284	80.4874	-0.748006	0.340383	-2.19754	0.0279818	0.138589	119.139	81.8004	62.0883	58.9224
EBF_peak_5286	282.401	-0.536855	0.244487	-2.19584	0.0281034	0.138717	313.26	355.983	185.39	274.971
EBF_peak_5287	282.401	-0.536855	0.244487	-2.19584	0.0281034	0.138717	313.26	355.983	185.39	274.971
EBF_peak_5288	282.401	-0.536855	0.244487	-2.19584	0.0281034	0.138717	313.26	355.983	185.39	274.971
EBF_peak_2023	60.1914	-0.809091	0.368429	-2.19605	0.028088	0.138717	77.4818	75.7411	40.2262	47.3164
EBF_peak_578	113.787	-0.63874	0.292115	-2.1866	0.0287714	0.141064	150.798	125.73	82.2014	96.4184
EBF_peak_1796	54.6905	-0.866913	0.396634	-2.18567	0.0288394	0.141178	59.9859	81.8004	33.2303	43.7454
EBF_peak_1584	69.8283	-0.788146	0.360668	-2.18524	0.0288712	0.141209	71.6498	106.038	49.8455	51.7803
EBF_peak_393	43.2481	-0.93224	0.426775	-2.18438	0.0289342	0.141424	51.6545	62.1077	27.9834	31.2467
EBF_peak_3912	306.377	-0.502644	0.230361	-2.18198	0.0291107	0.142098	404.905	312.053	229.114	279.435
EBF_peak_4459	157.708	-0.583763	0.267945	-2.17867	0.029356	0.142791	216.616	160.571	123.302	130.343
EBF_peak_1436	92.6783	-0.693948	0.318585	-2.17822	0.0293895	0.142835	124.137	104.523	80.4524	61.6006
EBF_peak_3933	121.865	-0.683226	0.31377	-2.17747	0.0294452	0.143005	112.474	189.353	88.3227	97.3112
EBF_peak_3934	121.865	-0.683226	0.31377	-2.17747	0.0294452	0.143005	112.474	189.353	88.3227	97.3112
EBF_peak_5454	40.6493	-0.969176	0.446381	-2.17119	0.0299171	0.144756	51.6545	56.0484	21.8621	33.0322
EBF_peak_1105	54.1438	-0.850828	0.392313	-2.16875	0.0301017	0.145491	78.3149	60.5929	42.8496	34.8178
EBF_peak_3096	176.435	-0.592892	0.273525	-2.1676	0.0301891	0.14569	216.616	207.531	110.185	171.41
EBF_peak_4372	20.601	1.3442	0.620304	2.167	0.0302345	0.145817	12.4971	10.6038	24.4855	34.8178
EBF_peak_1976	72.8983	-0.779565	0.359767	-2.16686	0.0302453	0.145817	87.4794	96.9487	41.1007	66.0645
EBF_peak_487	78.0212	-0.725366	0.334988	-2.16535	0.0303607	0.146135	97.4771	96.9487	51.5945	66.0645
EBF_peak_2187	441.368	0.452132	0.208937	2.16396	0.0304671	0.146475	354.083	392.339	450.359	568.69
EBF_peak_1450	45.6685	0.959755	0.443702	2.16306	0.0305365	0.146663	31.6592	30.2965	76.08	44.6381
EBF_peak_2878	164.222	-0.562175	0.260742	-2.15606	0.0310792	0.148364	204.952	186.323	148.662	116.952
EBF_peak_2655	55.4572	-0.819788	0.380912	-2.15217	0.0313839	0.149435	73.3161	68.167	42.8496	37.496
EBF_peak_2025	116.872	-0.606123	0.282268	-2.14733	0.0317669	0.150745	144.133	137.849	94.4441	91.0618
EBF_peak_2110	155.864	0.553043	0.257571	2.14715	0.0317817	0.150745	128.303	124.215	192.386	178.553
EBF_peak_621	62.3736	-0.774655	0.36122	-2.14455	0.0319887	0.151337	75.8155	81.8004	46.3476	45.5309
EBF_peak_4470	74.1325	-0.75088	0.350421	-2.14279	0.0321298	0.15177	94.9777	90.8894	44.5986	66.0645
EBF_peak_819	28.776	-1.15339	0.538289	-2.14269	0.0321379	0.15177	51.6545	27.2668	20.1131	16.0697
EBF_peak_784	199.582	-0.529932	0.2476	-2.14028	0.0323322	0.152246	255.773	215.105	180.143	147.306
EBF_peak_1546	181.34	0.534986	0.250428	2.13628	0.0326565	0.153577	144.966	151.482	195.01	233.904
EBF_peak_3027	139.51	-0.596519	0.279686	-2.13281	0.03294	0.154549	153.297	183.294	125.925	95.5256
EBF_peak_2082	83.1795	-0.744331	0.349205	-2.1315	0.0330477	0.15489	129.969	77.256	61.2138	64.2789
EBF_peak_3856	123.049	0.64193	0.301438	2.12956	0.0332077	0.155447	113.307	77.256	133.796	167.839
EBF_peak_1426	60.5922	-0.809311	0.380503	-2.12695	0.0334242	0.156059	79.9812	74.2263	53.3434	34.8178
EBF_peak_2967	226.892	-0.578024	0.271875	-2.12606	0.033498	0.156107	270.77	272.668	133.796	230.333
EBF_peak_3036	216.303	-0.489947	0.230781	-2.12299	0.0337544	0.156972	246.609	259.035	181.018	178.553
EBF_peak_2575	96.4032	-0.652927	0.307602	-2.12263	0.0337845	0.157013	107.475	128.76	71.7076	77.6704
EBF_peak_340	165.315	-0.562174	0.265058	-2.12094	0.0339265	0.157408	201.619	192.382	112.808	154.448
EBF_peak_5463	114.297	-0.617025	0.291192	-2.11896	0.0340937	0.157951	153.297	122.701	87.4483	93.7401
EBF_peak_4481	164.635	-0.572339	0.270163	-2.11849	0.0341334	0.158	215.783	177.234	153.034	112.488
EBF_peak_4482	164.635	-0.572339	0.270163	-2.11849	0.0341334	0.158	215.783	177.234	153.034	112.488
EBF_peak_4669	76.043	-0.709678	0.335533	-2.11508	0.0344235	0.158914	99.1434	89.3745	62.0883	53.5658
EBF_peak_5536	84.9476	-0.75935	0.359403	-2.11281	0.0346173	0.159509	119.139	93.919	44.5986	82.1342
EBF_peak_5455	47.1797	-0.859151	0.406719	-2.1124	0.0346525	0.159572	62.4853	59.0781	33.2303	33.925
EBF_peak_1815	231.047	0.479419	0.227184	2.11027	0.0348354	0.160181	190.788	195.412	272.839	265.151
EBF_peak_1942	73.9524	-0.80814	0.382922	-2.11046	0.034819	0.160181	124.971	62.1077	51.5945	57.1368
EBF_peak_1282	26.1114	1.20596	0.571705	2.1094	0.0349097	0.160455	12.4971	19.6927	45.4731	26.7829
EBF_peak_3611	105.125	-0.684749	0.324731	-2.10867	0.0349735	0.160649	127.47	131.79	59.4648	101.775
EBF_peak_4002	74.5736	-0.718927	0.341132	-2.10747	0.0350765	0.160955	97.4771	87.8597	62.9627	49.9947
EBF_peak_3430	328.441	0.444209	0.210946	2.10579	0.0352223	0.161523	284.933	271.153	355.04	402.636
EBF_peak_2968	321.704	0.452301	0.214866	2.10504	0.0352877	0.161756	260.772	283.272	341.923	400.851
EBF_peak_3683	38.4335	-0.985185	0.468567	-2.10255	0.0355054	0.162485	60.819	40.9002	31.4814	20.5335
EBF_peak_1646	203.287	0.511394	0.24326	2.10225	0.035531	0.162535	174.126	160.571	216.872	261.58
EBF_peak_4529	52.9851	-0.837488	0.398661	-2.10075	0.0356627	0.1628	69.1504	66.6522	30.6069	45.5309
EBF_peak_4530	52.9851	-0.837488	0.398661	-2.10075	0.0356627	0.1628	69.1504	66.6522	30.6069	45.5309
EBF_peak_658	355.706	-0.441417	0.210246	-2.09953	0.03577	0.163086	444.062	374.161	289.454	315.145
EBF_peak_2317	83.7557	-0.687666	0.327617	-2.099	0.0358173	0.163086	116.639	89.3745	63.8372	65.1717
EBF_peak_2428	193.77	-0.549026	0.261551	-2.09912	0.0358063	0.163086	260.772	198.442	136.419	179.445
EBF_peak_1902	61.1567	-0.790423	0.376665	-2.09848	0.0358629	0.163152	84.98	69.6818	52.469	37.496
EBF_peak_1903	61.1567	-0.790423	0.376665	-2.09848	0.0358629	0.163152	84.98	69.6818	52.469	37.496
EBF_peak_3972	38.3476	-0.980407	0.467367	-2.09772	0.0359296	0.163281	41.6569	60.5929	30.6069	20.5335
EBF_peak_2426	106.61	-0.672169	0.320857	-2.09492	0.0361782	0.163969	137.468	124.215	62.0883	102.668
EBF_peak_4418	54.8619	0.812508	0.388195	2.09304	0.0363457	0.164459	44.1563	34.8409	71.7076	68.7427
EBF_peak_1447	62.4218	-0.801673	0.383128	-2.09244	0.0363991	0.164633	95.8108	62.1077	51.5945	40.1743
EBF_peak_4846	84.9112	-0.681609	0.325883	-2.09158	0.0364763	0.164746	113.307	95.4338	58.5903	72.3138
EBF_peak_1804	105.133	0.621654	0.297215	2.0916	0.0364747	0.164746	78.3149	87.8597	132.047	122.309
EBF_peak_67	253.265	0.49124	0.235213	2.08849	0.0367537	0.165656	194.954	227.223	262.345	328.537
EBF_peak_3672	73.9469	-0.70483	0.337495	-2.08842	0.0367603	0.165656	86.6463	96.9487	56.8414	55.3513
EBF_peak_2121	89.3128	-0.717845	0.343776	-2.08812	0.036787	0.165656	105.808	116.641	85.6993	49.102
EBF_peak_5082	174.589	-0.551008	0.26422	-2.08541	0.0370318	0.166069	224.947	189.353	120.679	163.376
EBF_peak_1313	127.191	-0.584918	0.280453	-2.08562	0.0370133	0.166069	150.798	154.512	90.0717	113.381
EBF_peak_14	81.0891	-0.707528	0.339959	-2.08122	0.0374139	0.167311	114.14	86.3449	53.3434	70.5283
EBF_peak_602	297.373	0.457401	0.219769	2.08128	0.0374083	0.167311	229.946	272.668	325.308	361.569
EBF_peak_2579	61.1242	-0.798271	0.383558	-2.08123	0.037413	0.167311	80.8143	74.2263	34.1048	55.3513
EBF_peak_4410	72.796	-0.712351	0.342764	-2.07825	0.037686	0.168117	89.9789	90.8894	61.2138	49.102
EBF_peak_4244	157.924	-0.586018	0.282049	-2.07772	0.0377355	0.16827	223.281	154.512	111.059	142.842
EBF_peak_5309	156.778	-0.530544	0.255437	-2.077	0.0378015	0.168398	179.958	190.868	125.051	131.236
EBF_peak_569	155.617	-0.530702	0.255614	-2.07619	0.0378764	0.168524	181.624	186.323	124.177	130.343
EBF_peak_17	227.111	0.490199	0.236277	2.07468	0.0380163	0.168923	175.792	202.986	243.981	285.684
EBF_peak_1150	16.0654	1.43571	0.692202	2.07411	0.0380688	0.16904	8.33138	9.08894	22.7365	24.1046
EBF_peak_4266	33.6217	-0.984298	0.47488	-2.07273	0.0381974	0.169271	42.49	46.9595	23.611	21.4263
EBF_peak_5408	50.3185	-0.910654	0.439279	-2.07306	0.0381664	0.169271	80.8143	49.9892	45.4731	24.9974
EBF_peak_4737	120.471	-0.60113	0.290053	-2.07248	0.0382203	0.169305	129.136	162.086	104.063	86.598
EBF_peak_4643	98.0988	-0.648497	0.313679	-2.06739	0.0386974	0.170599	135.801	103.008	83.9503	69.6355
EBF_peak_4879	64.2261	-0.768557	0.372062	-2.06567	0.0388597	0.171047	91.6451	69.6818	40.2262	55.3513
EBF_peak_1916	200.46	-0.565038	0.27374	-2.06414	0.0390045	0.171474	281.6	195.412	134.67	190.159
EBF_peak_2046	128.758	-0.562467	0.273192	-2.05887	0.039507	0.173036	148.298	159.056	101.44	106.239
EBF_peak_1417	119.309	-0.70939	0.34469	-2.05805	0.0395849	0.173303	199.12	95.4338	101.44	81.2414
EBF_peak_866	213.052	-0.50049	0.243247	-2.05754	0.0396347	0.173452	279.934	218.134	184.516	169.625
EBF_peak_2399	144.045	-0.595333	0.289418	-2.057	0.039686	0.173505	189.955	156.027	91.8207	138.378
EBF_peak_2153	52.0677	-0.807465	0.392593	-2.05675	0.0397102	0.173542	71.6498	60.5929	35.8538	40.1743
EBF_peak_1010	104.072	-0.671277	0.326539	-2.05573	0.0398084	0.1738	124.137	131.79	101.44	58.9224
EBF_peak_3373	54.0577	-0.814074	0.396182	-2.0548	0.0398984	0.174089	56.6534	81.8004	37.6028	40.1743
EBF_peak_2041	166.023	-0.541268	0.263444	-2.05459	0.039919	0.17411	202.452	190.868	115.432	155.341
EBF_peak_361	219.205	-0.479372	0.233501	-2.05298	0.0400748	0.174572	269.103	240.857	174.022	192.837
EBF_peak_4911	257.104	-0.452344	0.220359	-2.05276	0.0400959	0.174572	307.428	286.302	217.746	216.941
EBF_peak_4912	257.104	-0.452344	0.220359	-2.05276	0.0400959	0.174572	307.428	286.302	217.746	216.941
EBF_peak_4934	66.0682	-0.722226	0.351965	-2.05198	0.0401716	0.17473	84.1469	80.2856	49.8455	49.9947
EBF_peak_4376	119.026	-0.596185	0.290687	-2.05095	0.0402714	0.174889	138.301	148.453	81.3269	108.024
EBF_peak_4238	148.017	-0.53531	0.261166	-2.04969	0.0403946	0.175257	183.29	166.631	118.055	124.094
EBF_peak_945	77.1102	-0.680179	0.331859	-2.0496	0.0404037	0.175257	91.6451	98.4635	62.0883	56.2441
EBF_peak_946	77.1102	-0.680179	0.331859	-2.0496	0.0404037	0.175257	91.6451	98.4635	62.0883	56.2441
EBF_peak_1775	60.1218	0.763003	0.37276	2.0469	0.0406674	0.175884	49.1551	39.3854	76.9545	74.9921
EBF_peak_2475	128.181	-0.557551	0.273016	-2.04219	0.0411326	0.177099	156.63	148.453	103.189	104.453
EBF_peak_4917	44.2207	-0.877223	0.429756	-2.04121	0.0412297	0.177448	48.322	66.6522	27.9834	33.925
EBF_peak_3637	220.09	-0.501738	0.245966	-2.03986	0.0413639	0.17763	283.267	231.768	204.629	160.697
EBF_peak_3638	220.09	-0.501738	0.245966	-2.03986	0.0413639	0.17763	283.267	231.768	204.629	160.697
EBF_peak_2994	210.993	-0.508746	0.249484	-2.03919	0.0414306	0.177725	286.599	207.531	176.645	173.196
EBF_peak_3891	485.324	-0.47061	0.231084	-2.03653	0.0416973	0.178385	687.338	437.784	418.003	398.172
EBF_peak_4267	172.847	-0.522454	0.256586	-2.03617	0.0417329	0.178468	207.451	199.957	124.177	159.805
EBF_peak_4070	63.707	-0.759635	0.373222	-2.03534	0.0418162	0.178721	95.8108	63.6226	48.971	46.4237
EBF_peak_1656	166.829	-1.21425	0.596938	-2.03413	0.0419383	0.178931	285.766	180.264	65.5862	135.7
EBF_peak_1123	42.6546	-0.969965	0.47723	-2.03249	0.0421039	0.179396	75.8155	36.3557	22.7365	35.7105
EBF_peak_160	34.6635	-0.97858	0.481489	-2.0324	0.042113	0.1794	50.8214	40.9002	18.3641	28.5684
EBF_peak_2363	455.087	0.402446	0.198709	2.02531	0.042836	0.181501	419.068	363.557	496.706	541.014
EBF_peak_1892	96.2906	-1.37073	0.679108	-2.01842	0.0435475	0.183707	201.619	75.7411	53.3434	54.4585
EBF_peak_4455	107.352	-0.676382	0.336189	-2.01191	0.0442291	0.185576	119.139	145.423	57.7159	107.132
EBF_peak_5178	96.1133	-0.64067	0.318643	-2.01062	0.044366	0.185956	101.643	133.304	65.5862	83.9197
EBF_peak_4364	98.1484	-0.623127	0.310641	-2.00594	0.0448624	0.187647	124.137	113.612	66.4607	88.3835
EBF_peak_1684	130.666	-0.592751	0.295545	-2.00562	0.0448973	0.187647	185.79	127.245	93.5696	116.059
EBF_peak_1685	130.666	-0.592751	0.295545	-2.00562	0.0448973	0.187647	185.79	127.245	93.5696	116.059
EBF_peak_617	43.3503	-0.910937	0.454319	-2.00506	0.0449565	0.187859	71.6498	40.9002	35.8538	24.9974
EBF_peak_3059	50.0905	-0.80675	0.402634	-2.00368	0.0451043	0.188167	56.6534	71.1967	33.2303	39.2816
EBF_peak_1255	61.703	-0.77204	0.385646	-2.00194	0.0452916	0.188689	89.9789	65.1374	55.0924	36.6033
EBF_peak_3436	37.353	-0.909252	0.454375	-2.0011	0.0453812	0.188812	53.3208	43.9299	24.4855	27.6757
EBF_peak_4954	264.105	-0.472662	0.23621	-2.00103	0.0453894	0.188812	347.418	265.094	203.754	240.153
EBF_peak_2495	389.201	-0.399703	0.199829	-2.00022	0.0454762	0.188996	454.893	430.21	325.308	346.392
EBF_peak_1165	57.3363	-0.746822	0.37378	-1.99803	0.0457136	0.189591	72.483	71.1967	44.5986	41.0671
EBF_peak_2758	227.733	-0.45309	0.227094	-1.99517	0.0460248	0.190476	259.939	266.609	189.763	194.622
EBF_peak_220	50.6315	-0.795878	0.399241	-1.99348	0.046209	0.190929	69.1504	59.0781	33.2303	41.0671
EBF_peak_4856	267.745	0.438074	0.220229	1.98918	0.0466819	0.192416	237.444	216.62	298.199	318.716
EBF_peak_257	130.995	-0.549844	0.276483	-1.98871	0.0467337	0.192505	146.632	165.116	97.0676	115.166
EBF_peak_2203	36.0546	-0.965106	0.485886	-1.98628	0.0470022	0.193412	59.9859	34.8409	28.8579	20.5335
EBF_peak_5196	89.7494	-0.622049	0.313362	-1.98508	0.0471354	0.193708	109.974	107.552	65.5862	75.8849
EBF_peak_3992	299.181	0.439384	0.221405	1.98453	0.0471973	0.193888	269.103	237.827	313.939	375.853
EBF_peak_3858	220.7	-0.506652	0.255516	-1.98286	0.0473835	0.194416	282.434	234.798	150.411	215.156
EBF_peak_2188	611.998	0.39078	0.197082	1.98283	0.0473869	0.194416	581.53	475.654	646.243	744.564
EBF_peak_4778	275.235	-0.554121	0.279586	-1.98193	0.0474866	0.194501	315.759	339.32	153.034	292.826
EBF_peak_2069	47.5516	-0.818973	0.413158	-1.98222	0.0474541	0.194501	60.819	60.5929	40.2262	28.5684
EBF_peak_5265	87.2695	-0.630737	0.318296	-1.98161	0.0475234	0.194543	107.475	104.523	62.0883	74.9921
EBF_peak_689	161.445	-0.525351	0.26537	-1.97969	0.0477381	0.195025	185.79	195.412	112.808	151.77
EBF_peak_4957	80.3629	-0.642251	0.325362	-1.97396	0.0483861	0.197018	97.4771	98.4635	60.3393	65.1717
EBF_peak_5104	68.4412	-0.71242	0.360942	-1.97378	0.0484067	0.197029	80.8143	89.3745	41.9752	61.6006
EBF_peak_2708	110.689	-0.582622	0.29522	-1.97352	0.0484368	0.197079	124.971	140.879	78.7034	98.2039
EBF_peak_1957	113.092	-0.6093	0.308787	-1.9732	0.0484722	0.197187	155.797	116.641	104.938	74.9921
EBF_peak_4345	68.2408	-0.70654	0.358586	-1.97035	0.0487984	0.198103	75.8155	93.919	58.5903	44.6381
EBF_peak_4346	68.2408	-0.70654	0.358586	-1.97035	0.0487984	0.198103	75.8155	93.919	58.5903	44.6381
EBF_peak_5235	77.6564	-0.683119	0.346858	-1.96945	0.0489017	0.198314	113.307	77.256	64.7117	55.3513
EBF_peak_2684	170.058	-0.501099	0.254613	-1.96808	0.0490586	0.198805	189.955	209.046	127.674	153.555
EBF_peak_2685	170.058	-0.501099	0.254613	-1.96808	0.0490586	0.198805	189.955	209.046	127.674	153.555
EBF_peak_2124	50.1204	-0.784341	0.399051	-1.96552	0.0493545	0.199637	57.4865	69.6818	37.6028	35.7105
EBF_peak_4845	163.623	-0.494997	0.252159	-1.96304	0.049642	0.200325	183.29	199.957	135.545	135.7
EBF_peak_3529	30.9255	-0.980657	0.500392	-1.95978	0.0500217	0.201343	38.3243	43.9299	24.4855	16.9625
EBF_peak_1707	81.0891	-0.672655	0.343547	-1.95797	0.0502335	0.201865	94.9777	104.523	48.971	75.8849
EBF_peak_3097	255.205	0.448868	0.229307	1.9575	0.0502893	0.201942	192.455	240.857	295.575	291.933
EBF_peak_3258	163.728	0.511226	0.261181	1.95736	0.0503054	0.20197	144.966	124.215	210.75	174.982
EBF_peak_4463	156.102	-0.537248	0.274517	-1.95707	0.0503397	0.201998	206.618	162.086	110.185	145.52
EBF_peak_5549	50.2327	-0.791214	0.404366	-1.95668	0.0503854	0.201998	60.819	66.6522	30.6069	42.8526
EBF_peak_5550	50.2327	-0.791214	0.404366	-1.95668	0.0503854	0.201998	60.819	66.6522	30.6069	42.8526
EBF_peak_4820	89.6764	-0.64217	0.328311	-1.95598	0.0504673	0.202192	112.474	106.038	83.9503	56.2441
EBF_peak_1632	59.0513	-0.732156	0.374321	-1.95596	0.0504702	0.202192	67.4841	80.2856	40.2262	48.2092
EBF_peak_2073	81.632	-0.644334	0.330301	-1.95075	0.0510872	0.203594	99.1434	99.9783	55.0924	72.3138
EBF_peak_2074	81.632	-0.644334	0.330301	-1.95075	0.0510872	0.203594	99.1434	99.9783	55.0924	72.3138
EBF_peak_4568	407.436	0.435531	0.223345	1.95004	0.0511717	0.203747	308.261	386.28	404.011	531.194
EBF_peak_601	49.9637	-0.777709	0.398808	-1.95009	0.051166	0.203747	58.3196	68.167	34.9793	38.3888
EBF_peak_1946	85.8267	-0.628773	0.322659	-1.94872	0.0513287	0.204108	108.308	99.9783	75.2055	59.8151
EBF_peak_5471	246.308	0.441782	0.226735	1.94845	0.0513611	0.204134	197.454	221.164	270.215	296.397
EBF_peak_1791	97.6915	-0.647404	0.332399	-1.94767	0.0514542	0.204284	139.134	98.4635	61.2138	91.9546
EBF_peak_3065	132.355	-0.542667	0.278762	-1.94671	0.0515699	0.204576	176.625	136.334	108.436	108.024
EBF_peak_3447	365.787	-0.4221	0.216941	-1.94569	0.0516917	0.204822	424.067	413.547	270.215	355.32
EBF_peak_1005	115.676	-0.568277	0.292375	-1.94366	0.051937	0.20539	155.797	119.671	97.0676	90.1691
EBF_peak_1264	22.473	-1.11699	0.57585	-1.93973	0.0524131	0.20651	28.3267	33.3261	15.7407	12.4987
EBF_peak_2384	47.2702	-0.803213	0.414054	-1.93987	0.0523951	0.20651	62.4853	57.5633	28.8579	40.1743
EBF_peak_1384	36.4246	-0.882633	0.455537	-1.93757	0.052676	0.207164	47.4888	46.9595	25.36	25.8901
EBF_peak_5517	105.63	-0.589044	0.304375	-1.93526	0.0529586	0.20798	142.467	110.582	92.6952	76.7776
EBF_peak_4246	204.628	-0.48985	0.253309	-1.9338	0.0531374	0.20846	264.938	212.075	148.662	192.837
EBF_peak_4003	149.428	-0.560588	0.289989	-1.93314	0.0532191	0.208595	218.282	136.334	115.432	127.665
EBF_peak_2358	97.605	-0.597902	0.309734	-1.93038	0.0535603	0.209487	124.137	110.582	68.2096	87.4908
EBF_peak_2545	37.4534	-0.868365	0.44978	-1.93064	0.0535274	0.209487	48.322	48.4743	26.2345	26.7829
EBF_peak_213	34.2728	0.921171	0.477271	1.93008	0.0535968	0.209531	25.8273	21.2075	48.0965	41.9599
EBF_peak_260	270.541	-0.472088	0.244711	-1.92917	0.0537104	0.209667	310.76	318.113	181.892	271.4
EBF_peak_2003	47.3713	-0.789425	0.409504	-1.92776	0.0538851	0.210126	66.651	53.0188	34.1048	35.7105
EBF_peak_3353	193.267	-0.471631	0.244899	-1.92582	0.0541267	0.210883	219.115	230.253	146.039	177.66
EBF_peak_4450	196.256	0.502751	0.261137	1.92524	0.0541995	0.210943	149.965	175.719	191.512	267.829
EBF_peak_539	80.5116	-0.646522	0.335894	-1.92478	0.0542566	0.211054	112.474	83.3153	67.3352	58.9224
EBF_peak_3881	220.715	-0.444345	0.231014	-1.92345	0.0544231	0.211293	267.437	240.857	189.763	184.802
EBF_peak_1252	25.0132	-1.07562	0.559536	-1.92234	0.0545632	0.21154	25.8273	42.415	15.7407	16.0697
EBF_peak_718	191.053	-0.495632	0.258636	-1.91633	0.0553234	0.213842	237.444	209.046	132.921	184.802
EBF_peak_2476	321.397	0.409296	0.214107	1.91165	0.0559213	0.215509	270.77	281.757	336.676	396.387
EBF_peak_5422	39.0325	-0.847259	0.443702	-1.90952	0.0561944	0.216308	47.4888	53.0188	29.7324	25.8901
EBF_peak_5451	101.857	-0.630137	0.330274	-1.90792	0.0564015	0.216703	111.64	136.334	59.4648	99.9895
EBF_peak_1614	311.272	-0.453625	0.237828	-1.90736	0.0564737	0.216758	339.92	380.221	213.374	311.574
EBF_peak_1613	221.769	-0.445519	0.233921	-1.90457	0.056836	0.217643	236.611	275.698	180.143	194.622
EBF_peak_3239	97.4266	-0.58179	0.305687	-1.90322	0.0570118	0.218128	124.137	109.067	72.5821	83.9197
EBF_peak_827	47.1539	-0.779283	0.409812	-1.90156	0.0572285	0.218758	65.8179	53.0188	35.8538	33.925
EBF_peak_3535	22.7432	-1.08025	0.568298	-1.90085	0.0573214	0.21888	29.993	31.8113	13.9917	15.177
EBF_peak_4288	93.1165	-0.596394	0.313783	-1.90066	0.0573468	0.21888	99.1434	125.73	71.7076	75.8849
EBF_peak_4145	90.1465	-0.687044	0.361574	-1.90015	0.0574136	0.219021	148.298	72.7115	70.8331	68.7427
EBF_peak_2350	171.588	-0.476691	0.25091	-1.89984	0.0574535	0.219095	206.618	192.382	133.796	153.555
EBF_peak_1679	234.189	-0.514337	0.270911	-1.89854	0.0576244	0.219409	347.418	201.471	194.135	193.73
EBF_peak_566	68.9154	-0.657511	0.347169	-1.89392	0.0582353	0.221278	82.4806	86.3449	56.8414	49.9947
EBF_peak_2361	73.0538	-0.684859	0.361682	-1.89354	0.0582861	0.221359	79.1481	101.493	43.7241	67.85
EBF_peak_3309	56.701	-0.714441	0.377387	-1.89313	0.0583409	0.221489	68.3173	72.7115	39.3517	46.4237
EBF_peak_622	61.9901	-0.708882	0.374929	-1.89071	0.0586632	0.222193	70.8167	83.3153	38.4772	55.3513
EBF_peak_1073	47.9381	-0.793823	0.419925	-1.89039	0.0587053	0.222251	56.6534	65.1374	27.109	42.8526
EBF_peak_3872	87.0382	-0.62107	0.328914	-1.88825	0.0589929	0.223046	120.805	89.3745	62.0883	75.8849
EBF_peak_176	63.6473	-0.686503	0.363832	-1.88687	0.0591779	0.223478	88.3126	68.167	47.2221	50.8875
EBF_peak_441	322.485	-0.480645	0.254949	-1.88526	0.0593948	0.224068	335.754	416.576	205.503	332.108
EBF_peak_301	65.686	-0.664926	0.35273	-1.88508	0.0594184	0.22408	80.8143	80.2856	48.971	52.673
EBF_peak_3389	57.0341	0.729568	0.387312	1.88367	0.05961	0.224239	36.6581	49.9892	64.7117	76.7776
EBF_peak_4868	126.304	-0.536582	0.284859	-1.88368	0.0596089	0.224239	164.961	133.304	93.5696	113.381
EBF_peak_5182	265.362	-0.417199	0.221375	-1.88458	0.0594863	0.224239	319.925	286.302	217.746	237.475
EBF_peak_2067	24.9758	-1.02926	0.546366	-1.88383	0.0595874	0.224239	30.8261	36.3557	14.8662	17.8553
EBF_peak_1504	33.7357	-0.925322	0.491535	-1.88251	0.0597663	0.224665	51.6545	36.3557	18.3641	28.5684
EBF_peak_3087	166.099	-0.493909	0.2626	-1.88084	0.0599932	0.225249	197.454	190.868	118.055	158.019
EBF_peak_4790	177.49	-0.468359	0.249141	-1.8799	0.0601223	0.225619	219.115	192.382	157.407	141.057
EBF_peak_4815	82.5796	-0.608143	0.323717	-1.87862	0.060296	0.226079	96.644	103.008	69.9586	60.7079
EBF_peak_4308	232.442	0.438175	0.233513	1.87645	0.0605937	0.226706	209.118	184.808	247.479	288.362
EBF_peak_3182	50.1267	-0.741253	0.395191	-1.87568	0.0606988	0.226936	63.3185	62.1077	38.4772	36.6033
EBF_peak_2368	269.743	-0.429448	0.229032	-1.87505	0.0607853	0.227144	334.921	283.272	208.127	252.652
EBF_peak_4523	95.0015	-0.64591	0.344953	-1.87246	0.061143	0.228019	110.807	121.186	51.5945	96.4184
EBF_peak_4907	74.2449	-0.683927	0.365478	-1.87132	0.0613007	0.228484	106.642	75.7411	69.9586	44.6381
EBF_peak_2114	120.754	-0.529364	0.282952	-1.87086	0.0613641	0.228535	129.969	156.027	98.8165	98.2039
EBF_peak_3364	195.588	-0.450694	0.241095	-1.86937	0.061572	0.229116	239.11	212.075	173.148	158.019
EBF_peak_1801	68.8533	0.664383	0.355722	1.8677	0.0618038	0.229785	50.8214	56.0484	94.4441	74.0993
EBF_peak_749	30.6603	-0.920845	0.493265	-1.86684	0.0619246	0.229977	40.8237	39.3854	20.1131	22.3191
EBF_peak_3270	71.069	-0.685477	0.36775	-1.86398	0.0623248	0.230637	103.309	71.1967	44.5986	65.1717
EBF_peak_4400	93.2998	-0.60093	0.322307	-1.86446	0.0622567	0.230637	119.972	104.523	61.2138	87.4908
EBF_peak_4588	98.0017	-0.561418	0.301164	-1.86416	0.0622991	0.230637	114.14	119.671	76.9545	81.2414
EBF_peak_4589	98.0017	-0.561418	0.301164	-1.86416	0.0622991	0.230637	114.14	119.671	76.9545	81.2414
EBF_peak_1649	55.148	-0.748634	0.402159	-1.86154	0.062668	0.231365	81.6475	56.0484	48.971	33.925
EBF_peak_4327	40.1611	-0.81044	0.435538	-1.86078	0.0627753	0.231607	50.8214	51.504	28.8579	29.4612
EBF_peak_129	52.6484	-0.73463	0.394981	-1.85991	0.062898	0.231768	74.9824	56.0484	37.6028	41.9599
EBF_peak_512	138.31	-0.560712	0.30152	-1.85962	0.0629393	0.231768	155.797	174.205	83.0758	140.164
EBF_peak_5043	162.586	0.472468	0.254237	1.85838	0.0631154	0.232165	129.136	143.908	187.139	190.159
EBF_peak_3904	95.5138	-0.584599	0.314693	-1.85768	0.0632143	0.232374	129.969	98.4635	82.2014	71.421
EBF_peak_3865	213.696	-0.457915	0.246551	-1.85728	0.0632712	0.232467	266.604	227.223	157.407	203.55
EBF_peak_5159	61.0205	0.689256	0.371371	1.85598	0.063457	0.232802	42.49	51.504	80.4524	69.6355
EBF_peak_3909	90.7414	-0.584679	0.315084	-1.85563	0.0635068	0.232869	105.808	112.097	64.7117	80.3487
EBF_peak_3528	92.8263	-0.58111	0.31396	-1.8509	0.0641835	0.234434	119.139	103.008	82.2014	66.9572
EBF_peak_3029	116.921	-0.566178	0.306087	-1.84973	0.0643527	0.23488	110.807	169.66	97.9421	89.2763
EBF_peak_2880	107.842	-0.54285	0.293663	-1.84855	0.0645235	0.235077	129.969	125.73	95.3186	80.3487
EBF_peak_2782	27.2997	-0.979781	0.530584	-1.84661	0.0648037	0.235787	43.3232	28.7816	19.2386	17.8553
EBF_peak_2393	65.2163	-0.722345	0.391392	-1.84558	0.0649529	0.236027	79.1481	83.3153	33.2303	65.1717
EBF_peak_2410	116.573	-0.554569	0.300499	-1.84549	0.0649656	0.236027	130.803	146.938	76.9545	111.595
EBF_peak_1621	25.5444	-1.01206	0.548741	-1.84433	0.0651346	0.236253	29.1598	39.3854	13.9917	19.6408
EBF_peak_3810	300.43	-0.391123	0.212368	-1.84172	0.0655154	0.237129	336.588	345.38	248.353	271.4
EBF_peak_1953	263.037	-0.460961	0.251007	-1.83645	0.0662917	0.239195	366.581	240.857	208.127	236.582
EBF_peak_1917	88.0707	-0.578128	0.314917	-1.83581	0.0663854	0.239377	104.975	106.038	75.2055	66.0645
EBF_peak_5246	43.5889	-0.77402	0.421717	-1.8354	0.0664464	0.239414	58.3196	51.504	30.6069	33.925
EBF_peak_695	114.432	-0.522746	0.284839	-1.83523	0.0664714	0.239414	140.8	128.76	95.3186	92.8473
EBF_peak_4522	118.046	-0.56009	0.305267	-1.83476	0.0665419	0.239551	149.132	131.79	75.2055	116.059
EBF_peak_3527	159.897	-0.470762	0.257062	-1.83132	0.0670533	0.240769	192.455	178.749	144.29	124.094
EBF_peak_5006	109.139	0.5316	0.290488	1.83002	0.0672468	0.241108	89.1457	89.3745	126.8	131.236
EBF_peak_801	53.4747	-0.723591	0.395679	-1.82873	0.0674394	0.241522	76.6487	56.0484	44.5986	36.6033
EBF_peak_5472	169.161	0.478894	0.262161	1.82672	0.0677426	0.242302	120.805	163.601	198.508	193.73
EBF_peak_1196	296.229	-0.471755	0.258275	-1.82656	0.0677662	0.242302	360.749	327.202	185.39	311.574
EBF_peak_3326	210.47	0.479649	0.262632	1.82632	0.0678024	0.242353	147.465	206.016	210.75	277.649
EBF_peak_3752	55.0245	-0.717815	0.393684	-1.82333	0.0682533	0.243572	81.6475	54.5336	42.8496	41.0671
EBF_peak_1453	34.8473	-0.889402	0.487885	-1.82297	0.0683072	0.243725	56.6534	33.3261	27.9834	21.4263
EBF_peak_3570	56.6441	-0.740721	0.407171	-1.81919	0.0688826	0.245184	90.812	49.9892	39.3517	46.4237
EBF_peak_1028	71.1869	-0.634361	0.348686	-1.81929	0.0688671	0.245184	98.3102	74.2263	55.9669	56.2441
EBF_peak_4249	385.838	0.388896	0.214468	1.81331	0.0697842	0.247151	372.412	293.876	409.258	467.808
EBF_peak_1368	45.4715	-0.749832	0.413577	-1.81304	0.0698259	0.247151	60.819	53.0188	33.2303	34.8178
EBF_peak_711	120.439	-0.534632	0.294992	-1.81236	0.0699301	0.247301	154.13	130.275	83.0758	114.274
EBF_peak_712	120.439	-0.534632	0.294992	-1.81236	0.0699301	0.247301	154.13	130.275	83.0758	114.274
EBF_peak_2472	67.9751	-0.710558	0.392085	-1.81226	0.0699467	0.247301	76.6487	92.4042	34.1048	68.7427
EBF_peak_4625	100.064	-0.554539	0.306885	-1.80699	0.0707632	0.249192	129.969	107.552	73.4565	89.2763
EBF_peak_3706	64.5776	-0.65463	0.362374	-1.80651	0.0708392	0.249342	69.1504	89.3745	52.469	47.3164
EBF_peak_3605	164.22	-0.468784	0.259625	-1.80562	0.0709772	0.249627	199.12	181.779	122.428	153.555
EBF_peak_4807	47.1499	-0.732838	0.406569	-1.80249	0.0714682	0.251075	55.8202	62.1077	35.8538	34.8178
EBF_peak_90	115.296	-0.573513	0.318404	-1.80121	0.0716699	0.251464	152.464	122.701	69.9586	116.059
EBF_peak_3410	287.228	-0.410174	0.227764	-1.80087	0.0717231	0.251464	310.76	345.38	215.123	277.649
EBF_peak_1228	39.5229	-0.856658	0.475697	-1.80085	0.0717264	0.251464	41.6569	60.5929	19.2386	36.6033
EBF_peak_2776	151.589	-0.516624	0.287178	-1.79896	0.0720244	0.252028	217.449	137.849	118.93	132.129
EBF_peak_4748	215.56	-0.439517	0.244464	-1.79788	0.0721956	0.252348	233.279	263.579	159.156	206.228
EBF_peak_3609	69.5223	-0.622746	0.346415	-1.79769	0.0722267	0.252377	86.6463	81.8004	50.72	58.9224
EBF_peak_625	80.6009	-0.595218	0.331288	-1.79668	0.0723863	0.252695	94.1445	99.9783	55.9669	72.3138
EBF_peak_2908	124.081	-0.532739	0.296601	-1.79615	0.072471	0.252911	168.294	124.215	115.432	88.3835
EBF_peak_3167	73.1498	-0.628387	0.349949	-1.79565	0.0725496	0.253026	104.142	72.7115	57.7159	58.0296
EBF_peak_1623	58.1774	0.723194	0.402738	1.7957	0.072543	0.253026	53.3208	33.3261	59.4648	86.598
EBF_peak_2184	46.882	0.752309	0.419266	1.79435	0.0727577	0.253507	34.9918	34.8409	49.8455	67.85
EBF_peak_2792	132.039	-0.490896	0.273618	-1.79409	0.072799	0.253507	148.298	160.571	101.44	117.845
EBF_peak_4352	78.7052	-0.59846	0.334084	-1.79135	0.0732378	0.254623	84.1469	106.038	59.4648	65.1717
EBF_peak_3811	212.744	-0.417593	0.233187	-1.79081	0.0733242	0.254803	234.112	252.975	188.014	175.874
EBF_peak_2935	33.056	-0.886238	0.495035	-1.79025	0.0734133	0.254913	49.1551	36.3557	28.8579	17.8553
EBF_peak_1287	107.41	-0.559115	0.313013	-1.78624	0.0740608	0.256517	141.633	113.612	70.8331	103.561
EBF_peak_4844	34.284	-0.885249	0.495987	-1.78482	0.07429	0.257137	50.8214	37.8706	31.4814	16.9625
EBF_peak_3425	105.847	-0.530525	0.297409	-1.78383	0.0744519	0.257142	121.638	128.76	95.3186	77.6704
EBF_peak_4679	336.714	-0.417652	0.2341	-1.78408	0.0744112	0.257142	401.572	368.102	234.361	342.821
EBF_peak_4973	86.4407	-0.601517	0.337194	-1.78389	0.0744416	0.257142	118.306	89.3745	56.8414	81.2414
EBF_peak_5208	118.946	-0.526224	0.294886	-1.7845	0.0743419	0.257142	161.629	118.156	104.938	91.0618
EBF_peak_2556	58.0998	-0.680904	0.381739	-1.78369	0.0744736	0.257142	73.3161	69.6818	36.7283	52.673
EBF_peak_3235	222.386	-0.449404	0.251989	-1.78343	0.0745171	0.257171	280.767	231.768	158.281	218.727
EBF_peak_495	90.6158	-0.554788	0.31117	-1.78291	0.0746007	0.257379	106.642	109.067	69.0841	77.6704
EBF_peak_4832	47.8884	-0.751436	0.421667	-1.78206	0.0747392	0.257536	46.6557	74.2263	35.8538	34.8178
EBF_peak_4833	47.8884	-0.751436	0.421667	-1.78206	0.0747392	0.257536	46.6557	74.2263	35.8538	34.8178
EBF_peak_2272	57.8752	-0.691995	0.388249	-1.78235	0.0746927	0.257536	83.3138	59.0781	50.72	38.3888
EBF_peak_1172	114.747	-0.516343	0.290519	-1.77731	0.0755175	0.259203	142.467	127.245	84.8248	104.453
EBF_peak_3501	274.782	-0.399347	0.224865	-1.77594	0.0757432	0.25954	288.266	337.805	218.621	254.437
EBF_peak_4840	32.7878	-0.889056	0.502081	-1.77074	0.0766035	0.261597	44.1563	40.9002	15.7407	30.3539
EBF_peak_4111	30.9403	-0.878735	0.496361	-1.77035	0.0766682	0.261696	34.9918	45.4447	20.1131	23.2118
EBF_peak_4340	156.276	-0.468832	0.265361	-1.76677	0.0772661	0.26325	199.953	162.086	142.541	120.523
EBF_peak_2521	93.4348	-0.560779	0.3181	-1.7629	0.0779171	0.26445	99.1434	124.215	66.4607	83.9197
EBF_peak_4297	53.9879	-0.706288	0.400894	-1.76178	0.078106	0.264783	65.8179	68.167	50.72	31.2467
EBF_peak_4381	64.8613	-0.640307	0.363449	-1.76175	0.0781111	0.264783	84.98	72.7115	43.7241	58.0296
EBF_peak_709	52.4259	-0.715771	0.406852	-1.75929	0.0785286	0.265669	50.8214	80.2856	41.1007	37.496
EBF_peak_2926	96.8368	-0.532423	0.303092	-1.75664	0.0789796	0.266828	112.474	116.641	75.2055	83.027
EBF_peak_2970	21.8457	1.05332	0.599614	1.75667	0.0789738	0.266828	10.8308	18.1779	26.2345	32.1395
EBF_peak_4842	184.646	-0.42726	0.243304	-1.75608	0.0790751	0.267028	221.615	201.471	153.909	161.59
EBF_peak_2119	64.4976	-0.632025	0.360281	-1.75426	0.0793864	0.267589	86.6463	69.6818	48.0965	53.5658
EBF_peak_4696	110.094	-0.511307	0.291602	-1.75344	0.079526	0.267896	119.972	139.364	94.4441	86.598
EBF_peak_4953	126.657	-0.502392	0.286863	-1.75133	0.0798883	0.268626	128.303	169.66	97.0676	111.595
EBF_peak_741	187.32	-0.438986	0.250812	-1.75026	0.0800736	0.268952	223.281	207.531	139.917	178.553
EBF_peak_2321	135.996	-0.468448	0.267664	-1.75014	0.0800949	0.268952	152.464	163.601	115.432	112.488
EBF_peak_4380	135.278	-0.504938	0.28869	-1.74906	0.08028	0.269336	164.128	152.997	90.0717	133.914
EBF_peak_2012	51.1572	-0.692641	0.396012	-1.74904	0.0802842	0.269336	69.9836	56.0484	41.1007	37.496
EBF_peak_1742	44.8815	-0.761143	0.436328	-1.74443	0.0810842	0.27104	52.4877	60.5929	24.4855	41.9599
EBF_peak_1371	210.139	-0.413125	0.237021	-1.74299	0.0813359	0.271635	223.281	257.52	172.273	187.48
EBF_peak_1281	56.4814	-0.65892	0.378134	-1.74256	0.0814112	0.271674	65.8179	72.7115	47.2221	40.1743
EBF_peak_1755	201.22	-0.420998	0.241586	-1.74264	0.0813963	0.271674	244.942	215.105	160.03	184.802
EBF_peak_4237	101.921	-0.515753	0.296144	-1.74156	0.0815849	0.271974	121.638	118.156	83.0758	84.8125
EBF_peak_4945	50.0527	-0.690344	0.397002	-1.7389	0.082053	0.272947	65.8179	57.5633	40.2262	36.6033
EBF_peak_1626	413.123	0.363141	0.209004	1.73748	0.0823021	0.2735	360.749	362.043	411.007	518.695
EBF_peak_1233	61.9042	-0.702447	0.404392	-1.73705	0.082379	0.273632	100.81	51.504	53.3434	41.9599
EBF_peak_4831	117.394	0.496608	0.286268	1.73477	0.0827823	0.27454	99.1434	95.4338	126.8	148.199
EBF_peak_797	50.6017	-0.735764	0.424398	-1.73367	0.0829771	0.27504	81.6475	43.9299	40.2262	36.6033
EBF_peak_1517	36.9845	-0.805593	0.465663	-1.72999	0.0836319	0.276605	49.9883	43.9299	20.9876	33.0322
EBF_peak_4777	131.632	-0.476314	0.275667	-1.72786	0.0840139	0.27752	153.297	152.997	98.8165	121.416
EBF_peak_3093	171.616	-0.479598	0.277616	-1.72756	0.0840665	0.27757	204.119	195.412	111.059	175.874
EBF_peak_5597	116.463	-0.506567	0.293354	-1.72681	0.0842014	0.277808	155.797	116.641	100.565	92.8473
EBF_peak_4812	38.4879	-0.77569	0.449423	-1.72597	0.084353	0.278225	45.8226	51.504	24.4855	32.1395
EBF_peak_3766	52.1096	-0.687739	0.398853	-1.72429	0.0846552	0.278889	74.9824	53.0188	38.4772	41.9599
EBF_peak_2681	22.1341	1.04909	0.608668	1.72359	0.0847821	0.279141	12.4971	16.6631	20.9876	38.3888
EBF_peak_4561	232.936	-0.411113	0.238906	-1.72082	0.0852842	0.280127	284.1	246.916	176.645	224.084
EBF_peak_2635	368.025	-0.365726	0.212577	-1.72044	0.085352	0.280142	460.725	366.587	331.429	313.36
EBF_peak_4729	162.961	-0.439991	0.255873	-1.71957	0.0855115	0.280416	203.286	171.175	140.792	136.593
EBF_peak_155	90.8452	-0.565881	0.32997	-1.71495	0.0863546	0.282344	99.1434	118.156	58.5903	87.4908
EBF_peak_4554	79.8851	-0.568543	0.332219	-1.71135	0.0870168	0.283838	98.3102	92.4042	72.5821	56.2441
EBF_peak_115	56.9608	-0.706918	0.413666	-1.70891	0.0874674	0.285055	65.8179	75.7411	57.7159	28.5684
EBF_peak_3043	223.775	-0.417415	0.24478	-1.70526	0.0881451	0.286504	273.269	237.827	165.277	218.727
EBF_peak_3044	223.775	-0.417415	0.24478	-1.70526	0.0881451	0.286504	273.269	237.827	165.277	218.727
EBF_peak_5334	49.3894	-0.697668	0.40988	-1.70213	0.0887313	0.287623	71.6498	49.9892	41.1007	34.8178
EBF_peak_3291	99.969	-0.526695	0.309902	-1.69955	0.0892148	0.288751	114.973	121.186	69.0841	94.6329
EBF_peak_292	34.8983	-0.834775	0.491281	-1.69918	0.0892854	0.288895	32.4924	57.5633	21.8621	27.6757
EBF_peak_25	176.901	-0.434033	0.255583	-1.6982	0.0894694	0.289389	216.616	189.353	133.796	167.839
EBF_peak_3415	169.424	0.432981	0.255162	1.69688	0.0897185	0.289435	141.633	146.938	176.645	212.478
EBF_peak_5452	58.9718	0.635489	0.374621	1.69635	0.0898188	0.289435	44.1563	48.4743	65.5862	77.6704
EBF_peak_482	180.851	-0.505916	0.298118	-1.69703	0.0896901	0.289435	229.946	193.897	104.938	194.622
EBF_peak_878	104.374	-0.537958	0.317062	-1.6967	0.0897538	0.289435	121.638	125.73	104.063	66.0645
EBF_peak_889	45.5569	-0.739129	0.435359	-1.69775	0.0895556	0.289435	70.8167	42.415	30.6069	38.3888
EBF_peak_1015	20.797	-1.04601	0.616414	-1.69693	0.0897103	0.289435	31.6592	24.2372	18.3641	8.92763
EBF_peak_1700	76.7695	-0.613392	0.361587	-1.69639	0.0898124	0.289435	109.141	75.7411	48.0965	74.0993
EBF_peak_2130	31.5434	-0.830883	0.492781	-1.68611	0.0917746	0.293345	34.1586	46.9595	22.7365	22.3191
EBF_peak_3216	19.4078	-1.04282	0.618765	-1.68532	0.0919261	0.293701	30.8261	21.2075	13.9917	11.6059
EBF_peak_5307	37.3272	-0.770185	0.457113	-1.68489	0.0920099	0.2938	39.9906	54.5336	27.109	27.6757
EBF_peak_804	117.992	-0.482011	0.28696	-1.67972	0.0930121	0.295932	135.801	139.364	109.31	87.4908
EBF_peak_5498	112.064	-0.49717	0.296208	-1.67845	0.0932596	0.296506	129.136	133.304	79.5779	106.239
EBF_peak_5453	112.933	-0.526938	0.314078	-1.67773	0.0934	0.296739	133.302	133.304	69.9586	115.166
EBF_peak_4738	46.685	-0.699785	0.417821	-1.67485	0.0939646	0.297849	50.8214	65.1374	30.6069	40.1743
EBF_peak_313	70.9361	-0.581749	0.347463	-1.67428	0.0940763	0.297869	76.6487	93.919	52.469	60.7079
EBF_peak_2415	64.1409	0.623624	0.372423	1.6745	0.0940317	0.297869	44.1563	57.5633	66.4607	88.3835
EBF_peak_1968	140.905	-0.472011	0.28203	-1.67362	0.0942055	0.2981	184.123	142.393	103.189	133.914
EBF_peak_5293	181.066	-0.423854	0.253367	-1.67289	0.0943493	0.298243	229.113	184.808	144.29	166.054
EBF_peak_5478	224.818	0.391203	0.233843	1.67293	0.094341	0.298243	204.952	183.294	238.734	272.293
EBF_peak_2966	28.9579	-0.904148	0.541367	-1.67012	0.0948953	0.299226	27.4935	48.4743	14.8662	24.9974
EBF_peak_3705	50.7556	-0.67734	0.405528	-1.67026	0.094867	0.299226	69.9836	54.5336	45.4731	33.0322
EBF_peak_1038	65.1966	-0.590219	0.3535	-1.66964	0.0949903	0.299226	80.8143	75.7411	53.3434	50.8875
EBF_peak_1039	65.1966	-0.590219	0.3535	-1.66964	0.0949903	0.299226	80.8143	75.7411	53.3434	50.8875
EBF_peak_205	404.222	-0.383642	0.229976	-1.66818	0.0952804	0.299402	525.71	387.795	304.32	399.065
EBF_peak_2311	131.771	-0.492836	0.295413	-1.6683	0.095257	0.299402	166.628	140.879	87.4483	132.129
EBF_peak_5009	76.1869	-0.561596	0.337092	-1.666	0.0957133	0.300425	100.81	80.2856	63.8372	59.8151
EBF_peak_3271	66.0344	-0.601234	0.36127	-1.66422	0.0960679	0.301065	67.4841	92.4042	52.469	51.7803
EBF_peak_2432	44.8063	-0.732939	0.440839	-1.6626	0.0963924	0.301654	55.8202	56.0484	23.611	43.7454
EBF_peak_2951	54.8565	-0.639999	0.385245	-1.66128	0.0966579	0.302314	64.1516	69.6818	48.0965	37.496
EBF_peak_4472	72.0418	-0.566879	0.341518	-1.65988	0.0969384	0.30278	79.9812	92.4042	55.9669	59.8151
EBF_peak_2118	108.273	-0.488898	0.294606	-1.6595	0.0970151	0.302874	129.969	122.701	81.3269	99.0967
EBF_peak_2113	155.476	-0.437994	0.264107	-1.65839	0.097238	0.303228	167.461	190.868	118.055	145.52
EBF_peak_4514	92.4884	-0.523579	0.316026	-1.65676	0.0975684	0.30383	109.141	109.067	86.5738	65.1717
EBF_peak_2877	187.073	-0.473832	0.286522	-1.65374	0.0981804	0.30522	274.102	159.056	171.399	143.735
EBF_peak_310	36.389	-0.755502	0.457236	-1.65232	0.0984689	0.305816	41.6569	49.9892	26.2345	27.6757
EBF_peak_5033	69.0652	-0.577373	0.3494	-1.65247	0.0984389	0.305816	74.9824	90.8894	57.7159	52.673
EBF_peak_5165	65.4016	-0.603197	0.365219	-1.6516	0.0986157	0.306186	83.3138	74.2263	61.2138	42.8526
EBF_peak_4351	37.4606	0.752121	0.45582	1.65004	0.0989348	0.306877	25.8273	30.2965	43.7241	49.9947
EBF_peak_2797	71.5965	-0.568241	0.34482	-1.64793	0.0993664	0.307696	93.3114	77.256	54.2179	61.6006
EBF_peak_990	51.8125	-0.684248	0.415875	-1.64532	0.0999037	0.308885	79.9812	46.9595	44.5986	35.7105
EBF_peak_2467	66.7922	-0.590554	0.35904	-1.64481	0.100008	0.308942	71.6498	89.3745	47.2221	58.9224
EBF_peak_249	74.4917	-0.569599	0.346641	-1.64319	0.100343	0.309593	95.8108	81.8004	50.72	69.6355
EBF_peak_3784	51.6664	-0.690004	0.420274	-1.6418	0.100632	0.3102	68.3173	59.0781	51.5945	27.6757
EBF_peak_2155	44.8471	-0.697827	0.425071	-1.64167	0.100658	0.3102	64.9847	45.4447	32.3559	36.6033
EBF_peak_3411	68.4925	-0.569499	0.347368	-1.63947	0.101115	0.311021	83.3138	80.2856	58.5903	51.7803
EBF_peak_582	574.027	0.307382	0.187616	1.63835	0.101348	0.311172	537.374	487.773	613.887	657.074
EBF_peak_583	574.027	0.307382	0.187616	1.63835	0.101348	0.311172	537.374	487.773	613.887	657.074
EBF_peak_1376	53.0958	-0.647332	0.395064	-1.63855	0.101307	0.311172	71.6498	57.5633	35.8538	47.3164
EBF_peak_5138	138.464	-0.461956	0.282049	-1.63786	0.101452	0.311321	173.293	146.938	98.8165	134.807
EBF_peak_3795	113.757	-0.490252	0.299376	-1.63758	0.101509	0.311369	116.639	149.967	83.0758	105.346
EBF_peak_1365	14.8065	1.17121	0.718415	1.63027	0.103045	0.314293	11.6639	6.05929	21.8621	19.6408
EBF_peak_4936	114.331	-0.528693	0.324601	-1.62875	0.103366	0.314851	148.298	121.186	68.2096	119.63
EBF_peak_5124	164.748	-0.414089	0.254605	-1.6264	0.103865	0.315706	195.787	180.264	131.172	151.77
EBF_peak_5508	145.855	-0.428087	0.263286	-1.62594	0.103962	0.315828	176.625	157.542	119.804	129.451
EBF_peak_4719	122.263	-0.490466	0.301865	-1.62479	0.104208	0.315888	164.961	119.671	86.5738	117.845
EBF_peak_5003	150.115	-0.421185	0.259112	-1.6255	0.104057	0.315888	178.291	165.116	131.172	125.88
EBF_peak_2447	53.7849	0.649969	0.400041	1.62476	0.104215	0.315888	50.8214	31.8113	67.3352	65.1717
EBF_peak_3925	59.7191	-0.604718	0.372477	-1.6235	0.104482	0.316362	69.9836	74.2263	41.1007	53.5658
EBF_peak_4384	58.9918	-0.613478	0.378293	-1.6217	0.104868	0.317006	75.8155	66.6522	54.2179	39.2816
EBF_peak_5425	95.8849	0.49719	0.307282	1.61803	0.105657	0.318568	77.4818	81.8004	119.804	104.453
EBF_peak_1017	231.849	0.369528	0.228453	1.61752	0.105765	0.318809	197.454	207.531	249.228	273.185
EBF_peak_3796	354.098	0.341687	0.211374	1.6165	0.105985	0.318994	324.09	299.935	361.161	431.205
EBF_peak_832	134.759	-0.444839	0.276125	-1.61101	0.107178	0.321143	169.127	140.879	104.938	124.094
EBF_peak_1476	115.546	-0.54496	0.338253	-1.6111	0.107158	0.321143	175.792	96.9487	76.9545	112.488
EBF_peak_4281	40.168	-0.701611	0.436665	-1.60675	0.10811	0.322798	46.6557	53.0188	28.8579	32.1395
EBF_peak_1151	298.227	0.340739	0.212238	1.60545	0.108394	0.32334	259.939	266.609	324.433	341.928
EBF_peak_4096	155.294	-0.420354	0.261888	-1.60509	0.108473	0.323365	178.291	177.234	146.913	118.737
EBF_peak_2944	488.794	0.316004	0.197061	1.60359	0.108805	0.32378	433.232	437.784	495.832	588.331
EBF_peak_3198	34.8302	-0.766504	0.478857	-1.60069	0.109445	0.32481	36.6581	51.504	29.7324	21.4263
EBF_peak_5256	32.683	-0.771418	0.48189	-1.60082	0.109417	0.32481	45.8226	36.3557	26.2345	22.3191
EBF_peak_4509	114.18	-0.478208	0.298791	-1.60048	0.109493	0.324866	138.301	127.245	79.5779	111.595
EBF_peak_5615	153.031	0.418672	0.262382	1.59566	0.110565	0.326863	139.967	121.186	165.277	185.695
EBF_peak_2292	144.502	-0.427598	0.26804	-1.59528	0.11065	0.327028	180.791	149.967	130.298	116.952
EBF_peak_5072	61.0267	-0.603453	0.379335	-1.59082	0.11165	0.329104	65.8179	81.8004	39.3517	57.1368
EBF_peak_151	83.545	-0.511687	0.321989	-1.58915	0.112027	0.329725	100.81	95.4338	63.8372	74.0993
EBF_peak_201	52.0743	-0.637888	0.402391	-1.58525	0.112911	0.331353	57.4865	69.6818	48.0965	33.0322
EBF_peak_5023	34.802	-0.736136	0.464316	-1.58542	0.112871	0.331353	41.6569	45.4447	27.109	24.9974
EBF_peak_61	101.23	-0.538165	0.339754	-1.58398	0.113198	0.331716	149.132	89.3745	68.2096	98.2039
EBF_peak_2963	46.9303	-0.666369	0.421128	-1.58234	0.113571	0.3322	53.3208	62.1077	43.7241	28.5684
EBF_peak_1732	91.7622	-0.492235	0.311056	-1.58247	0.113543	0.3322	114.14	99.9783	72.5821	80.3487
EBF_peak_3020	105.336	-0.49734	0.314382	-1.58196	0.113658	0.332277	116.639	130.275	69.0841	105.346
EBF_peak_1268	40.9989	-0.688093	0.435034	-1.5817	0.113718	0.33241	48.322	53.0188	34.9793	27.6757
EBF_peak_1322	123.229	-0.442126	0.279807	-1.58011	0.114081	0.33292	135.801	148.453	97.0676	111.595
EBF_peak_1323	123.229	-0.442126	0.279807	-1.58011	0.114081	0.33292	135.801	148.453	97.0676	111.595
EBF_peak_32	381.843	-0.318181	0.201569	-1.57852	0.114447	0.333656	442.396	404.458	330.554	349.963
EBF_peak_139	92.5625	-0.533141	0.337776	-1.57839	0.114477	0.333656	92.4783	127.245	59.4648	91.0618
EBF_peak_1406	143.66	-0.43066	0.272825	-1.57852	0.114446	0.333656	184.957	143.908	115.432	130.343
EBF_peak_4252	74.6618	-0.554284	0.351228	-1.57813	0.114536	0.333741	104.142	72.7115	67.3352	54.4585
EBF_peak_3979	111.086	0.462712	0.293941	1.57417	0.115449	0.335298	87.4794	99.9783	139.043	117.845
EBF_peak_2872	62.0974	0.569978	0.362447	1.57258	0.115815	0.336053	49.9883	49.9892	75.2055	73.2066
EBF_peak_1473	28.3732	-0.810005	0.515134	-1.57242	0.115854	0.336077	41.6569	30.2965	20.1131	21.4263
EBF_peak_3505	47.9766	-0.636363	0.405931	-1.56766	0.11696	0.337798	59.1528	57.5633	33.2303	41.9599
EBF_peak_3537	67.3786	-0.562568	0.35894	-1.5673	0.117044	0.337855	93.3114	66.6522	55.0924	54.4585
EBF_peak_3538	67.3786	-0.562568	0.35894	-1.5673	0.117044	0.337855	93.3114	66.6522	55.0924	54.4585
EBF_peak_2953	186.819	-0.394318	0.25188	-1.5655	0.117465	0.338571	189.122	236.312	149.537	172.303
EBF_peak_5269	50.8012	0.741224	0.473745	1.5646	0.117676	0.338857	25.8273	51.504	85.6993	40.1743
EBF_peak_368	60.4507	-0.572802	0.367715	-1.55774	0.119296	0.34182	73.3161	71.1967	43.7241	53.5658
EBF_peak_5366	61.7327	-0.566111	0.363567	-1.5571	0.119446	0.342054	77.4818	69.6818	53.3434	46.4237
EBF_peak_5387	34.9729	-0.722884	0.464463	-1.55639	0.119616	0.342281	47.4888	39.3854	26.2345	26.7829
EBF_peak_1289	90.1299	-0.499915	0.321257	-1.55612	0.119679	0.342281	90.812	121.186	69.9586	78.5631
EBF_peak_4773	29.6475	-0.789615	0.507906	-1.55465	0.12003	0.342772	35.8249	39.3854	17.4897	25.8901
EBF_peak_2217	41.5166	-0.698455	0.44948	-1.55392	0.120204	0.343115	54.1539	48.4743	40.2262	23.2118
EBF_peak_294	298.835	-0.351705	0.226633	-1.55187	0.120694	0.343702	344.086	325.687	226.491	299.076
EBF_peak_3677	177.494	-0.425781	0.274328	-1.55209	0.120642	0.343702	237.444	168.145	130.298	174.089
EBF_peak_545	431.038	-0.305686	0.19693	-1.55225	0.120602	0.343702	471.556	481.714	406.634	364.247
EBF_peak_546	431.038	-0.305686	0.19693	-1.55225	0.120602	0.343702	471.556	481.714	406.634	364.247
EBF_peak_547	431.038	-0.305686	0.19693	-1.55225	0.120602	0.343702	471.556	481.714	406.634	364.247
EBF_peak_2236	208.814	-0.366842	0.236389	-1.55185	0.120697	0.343702	218.282	252.975	182.767	181.231
EBF_peak_2458	60.0349	-0.572386	0.369076	-1.55086	0.120935	0.344093	66.651	77.256	51.5945	44.6381
EBF_peak_698	59.7071	-0.571193	0.368465	-1.55019	0.121095	0.344353	75.8155	66.6522	45.4731	50.8875
EBF_peak_1284	44.383	-0.650494	0.41972	-1.54983	0.121182	0.344353	52.4877	56.0484	30.6069	38.3888
EBF_peak_2380	182.381	-0.393962	0.254313	-1.54912	0.121352	0.3445	218.282	195.412	138.168	177.66
EBF_peak_183	259.313	-0.358194	0.23144	-1.54768	0.1217	0.344832	269.937	313.568	202.88	250.866
EBF_peak_1209	91.9112	-0.497541	0.321895	-1.54566	0.122186	0.345653	103.309	112.097	62.9627	89.2763
EBF_peak_4613	34.1813	-0.763554	0.494377	-1.54448	0.122473	0.346241	34.9918	51.504	31.4814	18.748
EBF_peak_2095	499.116	0.320179	0.207517	1.5429	0.122855	0.346835	420.734	468.08	482.714	624.934
EBF_peak_1949	42.245	-0.686074	0.444713	-1.54274	0.122895	0.346903	64.1516	39.3854	29.7324	35.7105
EBF_peak_3962	20.8308	0.926212	0.6016	1.53958	0.123662	0.348136	14.9965	13.6334	31.4814	23.2118
EBF_peak_309	302.331	0.327739	0.213221	1.53709	0.124272	0.349156	262.438	274.183	320.061	352.641
EBF_peak_3012	77.6268	-0.53725	0.34951	-1.53715	0.124255	0.349156	105.808	77.256	53.3434	74.0993
EBF_peak_740	159.894	-0.400749	0.26086	-1.53626	0.124474	0.349488	169.127	195.412	125.051	149.984
EBF_peak_2814	152.612	-0.405989	0.264506	-1.5349	0.12481	0.349941	154.964	193.897	127.674	133.914
EBF_peak_5153	64.8963	-0.565638	0.368923	-1.53322	0.125223	0.350779	73.3161	81.8004	41.9752	62.4934
EBF_peak_4286	26.7394	0.811545	0.531213	1.52772	0.126582	0.353271	19.1622	19.6927	30.6069	37.496
EBF_peak_2938	33.7782	-0.724442	0.474598	-1.52643	0.126902	0.353746	47.4888	36.3557	24.4855	26.7829
EBF_peak_5303	205.986	-0.372095	0.243914	-1.52552	0.12713	0.353936	259.106	204.501	187.139	173.196
EBF_peak_3984	40.8834	-0.677426	0.444981	-1.52237	0.127916	0.355052	49.1551	51.504	24.4855	38.3888
EBF_peak_611	98.9055	0.472676	0.311061	1.51956	0.128622	0.356428	74.1492	92.4042	103.189	125.88
EBF_peak_3475	102.181	0.453665	0.298809	1.51824	0.128953	0.356855	91.6451	80.2856	118.055	118.737
EBF_peak_1838	122.812	-0.425901	0.280515	-1.51828	0.128943	0.356855	150.798	130.275	110.185	99.9895
EBF_peak_4158	113.318	-0.451135	0.298123	-1.51325	0.130216	0.358868	151.631	109.067	97.9421	94.6329
EBF_peak_4731	50.8565	-0.602173	0.397801	-1.51375	0.130088	0.358868	69.1504	53.0188	41.9752	39.2816
EBF_peak_1007	38.3295	-0.678113	0.448005	-1.51363	0.13012	0.358868	51.6545	42.415	27.109	32.1395
EBF_peak_5581	24.2104	-0.84054	0.55526	-1.51378	0.130083	0.358868	27.4935	34.8409	14.8662	19.6408
EBF_peak_4633	51.8761	-0.598137	0.395318	-1.51305	0.130266	0.358872	69.9836	54.5336	44.5986	38.3888
EBF_peak_1549	55.1373	0.594893	0.39333	1.51245	0.130419	0.359114	35.8249	53.0188	62.9627	68.7427
EBF_peak_2400	37.7839	-0.687776	0.455108	-1.51124	0.130728	0.359608	39.1575	54.5336	27.9834	29.4612
EBF_peak_436	43.7053	-0.639791	0.423442	-1.51093	0.130806	0.359778	49.1551	57.5633	30.6069	37.496
EBF_peak_3113	210.311	-0.391953	0.259967	-1.5077	0.131631	0.361193	277.435	198.442	160.03	205.335
EBF_peak_417	81.6513	-0.520721	0.345431	-1.50745	0.131694	0.361277	104.142	87.8597	52.469	82.1342
EBF_peak_3518	42.4733	0.643953	0.427645	1.50581	0.132115	0.362028	31.6592	34.8409	50.72	52.673
EBF_peak_4248	58.2389	-0.557197	0.37129	-1.50071	0.133432	0.364507	73.3161	65.1374	48.971	45.5309
EBF_peak_4336	168.706	0.374577	0.249671	1.50028	0.133541	0.364716	144.133	149.967	194.135	186.587
EBF_peak_2536	205.931	-0.357657	0.238734	-1.49814	0.134097	0.365873	242.443	219.649	167.901	193.73
EBF_peak_2174	97.0902	-0.460788	0.307651	-1.49776	0.134195	0.36596	109.974	115.127	90.9462	72.3138
EBF_peak_2175	97.0902	-0.460788	0.307651	-1.49776	0.134195	0.36596	109.974	115.127	90.9462	72.3138
EBF_peak_2806	44.2189	-0.634096	0.423459	-1.49742	0.134283	0.365975	61.6522	45.4447	35.8538	33.925
EBF_peak_3241	49.8473	-0.611663	0.40901	-1.49547	0.134792	0.366998	69.9836	49.9892	44.5986	34.8178
EBF_peak_2099	123.151	0.430486	0.287907	1.49523	0.134855	0.367036	98.3102	112.097	124.177	158.019
EBF_peak_2378	41.8434	-0.668104	0.447195	-1.49399	0.135178	0.367589	64.1516	37.8706	34.1048	31.2467
EBF_peak_1542	50.8279	-0.600492	0.402096	-1.4934	0.135331	0.367789	53.3208	69.6818	44.5986	35.7105
EBF_peak_1540	188.763	0.360602	0.24192	1.49059	0.13607	0.368744	172.459	157.542	209.001	216.049
EBF_peak_5522	219.685	-0.344092	0.231317	-1.48754	0.136873	0.370017	259.106	231.768	194.135	193.73
EBF_peak_544	186.918	-0.368864	0.248014	-1.48727	0.136943	0.370017	216.616	204.501	180.143	146.413
EBF_peak_177	39.4243	-0.659465	0.443625	-1.48654	0.137137	0.370284	46.6557	49.9892	26.2345	34.8178
EBF_peak_248	29.7871	-0.800065	0.538181	-1.48661	0.137118	0.370284	50.8214	24.2372	26.2345	17.8553
EBF_peak_285	307.289	0.317533	0.213635	1.48633	0.137191	0.370295	291.598	254.49	336.676	346.392
EBF_peak_491	61.6901	-0.536197	0.36081	-1.48609	0.137255	0.370295	73.3161	72.7115	49.8455	50.8875
EBF_peak_5586	33.3944	-0.760824	0.512306	-1.4851	0.137518	0.370727	57.4865	25.752	26.2345	24.1046
EBF_peak_3618	83.7758	-0.481937	0.324605	-1.48469	0.137627	0.370794	108.308	86.3449	71.7076	68.7427
EBF_peak_4454	64.33	-0.549473	0.370049	-1.48486	0.13758	0.370794	89.9789	62.1077	48.0965	57.1368
EBF_peak_4692	239.905	-0.344907	0.233236	-1.47879	0.139197	0.373521	238.277	299.935	212.499	208.907
EBF_peak_4693	239.905	-0.344907	0.233236	-1.47879	0.139197	0.373521	238.277	299.935	212.499	208.907
EBF_peak_299	632.684	0.286024	0.193681	1.47678	0.139736	0.374025	570.699	569.573	620.008	770.454
EBF_peak_2522	186.328	-0.404596	0.274421	-1.47436	0.140385	0.375163	247.442	175.719	134.67	187.48
EBF_peak_4616	97.4172	-0.451335	0.306268	-1.47366	0.140573	0.375484	105.808	119.671	89.1972	74.9921
EBF_peak_2903	68.0594	-0.547161	0.37142	-1.47316	0.140708	0.375754	89.9789	71.1967	68.2096	42.8526
EBF_peak_1931	155.386	-0.388478	0.26389	-1.47212	0.140988	0.376047	160.796	192.382	145.164	123.201
EBF_peak_5554	334.692	-0.302648	0.205869	-1.4701	0.141534	0.376597	379.911	359.013	303.445	296.397
EBF_peak_1145	82.5607	-0.497128	0.338148	-1.47015	0.141522	0.376597	79.1481	115.127	72.5821	63.3862
EBF_peak_4909	81.3579	-0.475374	0.323502	-1.46946	0.141707	0.376921	92.4783	96.9487	70.8331	65.1717
EBF_peak_445	23.6514	0.836629	0.569444	1.4692	0.141778	0.377063	13.3302	21.2075	30.6069	29.4612
EBF_peak_2183	109.98	-0.500879	0.341358	-1.46731	0.142291	0.377748	139.134	118.156	61.2138	121.416
EBF_peak_3164	226.276	-0.350281	0.238861	-1.46646	0.142523	0.378136	283.267	222.679	209.001	190.159
EBF_peak_23	25.8662	0.789027	0.538524	1.46517	0.142876	0.378663	18.329	19.6927	29.7324	35.7105
EBF_peak_5106	51.0849	-0.574998	0.393136	-1.46259	0.143579	0.379726	61.6522	60.5929	44.5986	37.496
EBF_peak_1446	65.659	-0.545584	0.373602	-1.46034	0.144198	0.380889	95.8108	59.0781	55.9669	51.7803
EBF_peak_137	48.4994	0.659401	0.451785	1.45955	0.144415	0.381234	29.1598	46.9595	41.1007	76.7776
EBF_peak_3370	210.603	-0.348698	0.239061	-1.45861	0.144672	0.38155	239.944	231.768	203.754	166.947
EBF_peak_2132	47.0719	0.612964	0.420661	1.45715	0.145076	0.382113	36.6581	37.8706	67.3352	46.4237
EBF_peak_4493	103.508	0.446574	0.306537	1.45684	0.145162	0.382248	74.9824	101.493	124.177	113.381
EBF_peak_2136	53.1092	-0.588678	0.404563	-1.4551	0.145642	0.383229	78.3149	48.4743	45.4731	40.1743
EBF_peak_3298	101.074	-0.443979	0.30546	-1.45348	0.146091	0.384101	114.973	118.156	97.0676	74.0993
EBF_peak_3668	68.233	-0.542182	0.373152	-1.45298	0.14623	0.384284	101.643	59.0781	55.9669	56.2441
EBF_peak_45	53.0893	-0.625916	0.430838	-1.45278	0.146283	0.384287	60.819	68.167	26.2345	57.1368
EBF_peak_300	45.9024	-0.604513	0.416201	-1.45245	0.146376	0.384364	63.3185	46.9595	36.7283	36.6033
EBF_peak_3948	81.5943	-0.474402	0.326655	-1.4523	0.146417	0.384364	85.8132	104.523	69.0841	66.9572
EBF_peak_4319	104.299	-0.434582	0.299902	-1.44908	0.147315	0.385989	125.804	113.612	79.5779	98.2039
EBF_peak_188	115.643	-0.409779	0.282933	-1.44832	0.147527	0.386223	134.968	128.76	97.0676	101.775
EBF_peak_4572	207.564	0.347516	0.239993	1.44802	0.14761	0.386259	166.628	199.957	240.483	223.191
EBF_peak_2403	129.979	-0.401058	0.276968	-1.44803	0.147609	0.386259	157.463	137.849	103.189	121.416
EBF_peak_3937	30.6364	-0.735451	0.508016	-1.44769	0.147703	0.386318	35.8249	40.9002	28.8579	16.9625
EBF_peak_3092	63.7101	-0.5705	0.394699	-1.44541	0.148344	0.387086	80.8143	71.1967	34.9793	67.85
EBF_peak_5566	49.3491	-0.575468	0.398622	-1.44364	0.148839	0.38787	63.3185	54.5336	38.4772	41.0671
EBF_peak_1168	50.4772	-0.56779	0.393598	-1.44256	0.149143	0.388387	59.9859	60.5929	38.4772	42.8526
EBF_peak_1030	92.6516	-0.445435	0.308899	-1.44201	0.1493	0.388659	113.307	99.9783	76.08	81.2414
EBF_peak_3919	79.7721	0.47284	0.328069	1.44128	0.149505	0.388917	68.3173	65.1374	88.3227	97.3112
EBF_peak_5560	197.875	-0.350737	0.243515	-1.44031	0.149779	0.389264	244.109	198.442	176.645	172.303
EBF_peak_3825	103.509	-0.438373	0.30439	-1.44017	0.149819	0.389277	135.801	101.493	86.5738	90.1691
EBF_peak_1484	169.492	0.358847	0.249547	1.43799	0.150436	0.390192	145.799	151.482	195.884	184.802
EBF_peak_4980	31.626	-0.705499	0.490913	-1.43712	0.150685	0.390517	33.3255	45.4447	22.7365	24.9974
EBF_peak_1573	53.6537	-0.553892	0.385851	-1.43551	0.151143	0.391245	58.3196	69.6818	41.9752	44.6381
EBF_peak_3593	214.289	0.345656	0.240863	1.43507	0.151267	0.391292	196.62	180.264	215.123	265.151
EBF_peak_5052	163.842	-0.387018	0.269891	-1.43398	0.151579	0.391766	208.284	162.086	160.905	124.094
EBF_peak_2450	320.89	-0.368821	0.257642	-1.43153	0.152279	0.392396	449.894	271.153	252.725	309.789
EBF_peak_1589	52.9656	-0.566272	0.395769	-1.43081	0.152484	0.392833	69.9836	56.0484	36.7283	49.102
EBF_peak_1601	36.7856	-0.647246	0.452461	-1.4305	0.152573	0.392971	45.8226	43.9299	30.6069	26.7829
EBF_peak_4834	83.7012	-0.461331	0.322609	-1.43	0.152716	0.39311	104.142	89.3745	74.331	66.9572
EBF_peak_3414	408.468	0.288985	0.202645	1.42607	0.153849	0.394698	339.92	396.884	434.618	462.451
EBF_peak_265	24.6933	-0.878028	0.616027	-1.42531	0.154068	0.395006	46.6557	16.6631	12.2428	23.2118
EBF_peak_2707	85.6727	-0.450459	0.316368	-1.42385	0.154491	0.395791	100.81	96.9487	70.8331	74.0993
EBF_peak_3822	44.7267	-0.588906	0.414338	-1.42132	0.155225	0.396981	55.8202	51.504	34.9793	36.6033
EBF_peak_5497	73.3411	-0.485663	0.342002	-1.42006	0.15559	0.39741	79.1481	92.4042	66.4607	55.3513
EBF_peak_4253	294.391	0.330726	0.233355	1.41727	0.156405	0.398708	304.095	215.105	322.684	335.679
EBF_peak_2287	58.838	-0.550183	0.388137	-1.4175	0.156337	0.398708	81.6475	57.5633	55.9669	40.1743
EBF_peak_534	58.4066	-0.580115	0.409595	-1.41631	0.156684	0.39928	83.3138	56.0484	60.3393	33.925
EBF_peak_2762	115.71	-0.407289	0.287855	-1.41491	0.157094	0.399958	144.966	118.156	97.9421	101.775
EBF_peak_407	52.2879	-0.556674	0.394593	-1.41075	0.158317	0.401579	66.651	57.5633	36.7283	48.2092
EBF_peak_2357	191.499	0.367693	0.260683	1.4105	0.158392	0.401579	136.635	199.957	214.248	215.156
EBF_peak_349	89.735	-0.441355	0.313596	-1.4074	0.159309	0.402999	100.81	106.038	69.9586	82.1342
EBF_peak_267	195.181	0.358142	0.254524	1.40711	0.159396	0.403003	158.296	184.808	248.353	189.266
EBF_peak_1141	163.442	-0.355164	0.25275	-1.40519	0.159963	0.404008	190.788	175.719	138.168	149.091
EBF_peak_1890	52.4296	-0.557589	0.396946	-1.4047	0.160111	0.404335	64.1516	60.5929	34.9793	49.9947
EBF_peak_1158	24.9883	0.764676	0.545459	1.4019	0.160946	0.405755	17.4959	19.6927	29.7324	33.0322
EBF_peak_3101	73.6008	-0.473726	0.338571	-1.39919	0.161756	0.407002	79.1481	92.4042	59.4648	63.3862
EBF_peak_1077	96.8653	0.424254	0.303364	1.3985	0.161964	0.407102	80.8143	84.8301	108.436	113.381
EBF_peak_295	156.995	-0.362444	0.25985	-1.39482	0.163071	0.40843	193.288	159.056	139.043	136.593
EBF_peak_729	72.7292	-0.470264	0.337186	-1.39467	0.163115	0.40843	84.1469	84.8301	60.3393	61.6006
EBF_peak_2349	87.4379	-0.449522	0.322262	-1.3949	0.163047	0.40843	93.3114	109.067	82.2014	65.1717
EBF_peak_4758	191.891	-0.343139	0.246128	-1.39415	0.163272	0.408667	235.778	192.382	163.528	175.874
EBF_peak_124	299.863	-0.300807	0.216038	-1.39238	0.163809	0.409373	309.927	352.954	255.349	281.22
EBF_peak_5621	15.8898	0.963175	0.692071	1.39173	0.164004	0.409631	8.33138	13.6334	17.4897	24.1046
EBF_peak_4684	172.245	-0.343429	0.247374	-1.3883	0.165046	0.411027	195.787	189.353	156.532	147.306
EBF_peak_468	36.4538	-0.63058	0.454361	-1.38784	0.165186	0.411282	47.4888	40.9002	28.8579	28.5684
EBF_peak_4725	197.728	-0.371059	0.267403	-1.38764	0.165246	0.411305	252.441	192.382	142.541	203.55
EBF_peak_5435	266.487	-0.309919	0.223355	-1.38757	0.165269	0.411305	320.758	268.124	240.483	236.582
EBF_peak_2732	48.3785	-0.634582	0.457372	-1.38745	0.165304	0.411343	77.4818	39.3854	48.971	27.6757
EBF_peak_1929	287.79	-0.29526	0.213257	-1.38453	0.166197	0.412406	319.092	315.083	252.725	264.258
EBF_peak_4690	496.638	-0.262232	0.189969	-1.38039	0.167466	0.414565	561.535	521.099	448.61	455.309
EBF_peak_4541	313.608	0.332083	0.241081	1.37748	0.168365	0.416014	325.757	227.223	311.316	390.137
EBF_peak_4107	67.8174	-0.52949	0.384546	-1.37692	0.168537	0.416253	64.1516	96.9487	68.2096	41.9599
EBF_peak_4108	67.8174	-0.52949	0.384546	-1.37692	0.168537	0.416253	64.1516	96.9487	68.2096	41.9599
EBF_peak_1811	129.884	-0.389357	0.283028	-1.37568	0.16892	0.416826	159.129	134.819	98.8165	126.772
EBF_peak_3011	60.1659	-0.538086	0.391286	-1.37517	0.169078	0.416891	74.1492	68.167	35.8538	62.4934
EBF_peak_1320	110.935	-0.402453	0.292835	-1.37433	0.169338	0.417231	138.301	113.612	90.9462	100.882
EBF_peak_2961	127.407	-0.400596	0.291863	-1.37255	0.169893	0.417968	141.633	148.453	89.1972	130.343
EBF_peak_4673	124.838	-0.381701	0.278812	-1.36903	0.170991	0.419783	151.631	130.275	104.063	113.381
EBF_peak_4930	50.0227	-0.541303	0.395768	-1.36773	0.171397	0.420453	56.6534	62.1077	38.4772	42.8526
EBF_peak_1774	85.4009	-0.465916	0.340772	-1.36724	0.17155	0.420689	76.6487	122.701	70.8331	71.421
EBF_peak_2032	66.858	-0.500673	0.36638	-1.36654	0.171769	0.421065	90.812	65.1374	48.0965	63.3862
EBF_peak_335	82.6625	-0.449614	0.329549	-1.36433	0.172462	0.42225	108.308	81.8004	67.3352	73.2066
EBF_peak_4695	278.703	-0.295499	0.216761	-1.36325	0.172803	0.42259	302.429	312.053	237.859	262.472
EBF_peak_2653	58.5917	-0.510893	0.374757	-1.36327	0.172798	0.42259	76.6487	60.5929	51.5945	45.5309
EBF_peak_3433	120.265	-0.419208	0.307778	-1.36204	0.173184	0.423193	147.465	127.245	79.5779	126.772
EBF_peak_805	43.5419	-0.57207	0.420402	-1.36077	0.173587	0.423694	48.322	56.0484	34.9793	34.8178
EBF_peak_2793	106.918	-0.408092	0.299909	-1.36072	0.173603	0.423694	108.308	136.334	84.8248	98.2039
EBF_peak_693	137.344	-0.4203	0.309144	-1.35956	0.173969	0.424082	152.464	162.086	83.9503	150.877
EBF_peak_2177	67.1387	-0.475929	0.350807	-1.35667	0.174887	0.425522	77.4818	78.7708	51.5945	60.7079
EBF_peak_929	57.4201	-0.508427	0.374877	-1.35625	0.17502	0.425634	62.4853	72.7115	49.8455	44.6381
EBF_peak_2098	312.245	-0.366961	0.271308	-1.35256	0.176196	0.427487	343.253	360.528	355.04	190.159
EBF_peak_4878	74.2423	-0.45163	0.334588	-1.34981	0.177077	0.4284	86.6463	84.8301	61.2138	64.2789
EBF_peak_4894	46.1882	-0.550314	0.408286	-1.34787	0.177702	0.429443	56.6534	53.0188	38.4772	36.6033
EBF_peak_3284	74.1612	0.457317	0.339568	1.34676	0.178057	0.429925	68.3173	56.0484	86.5738	85.7052
EBF_peak_1418	47.8247	-0.554336	0.411583	-1.34684	0.178032	0.429925	59.1528	54.5336	45.4731	32.1395
EBF_peak_3848	33.9462	-0.726656	0.540133	-1.34533	0.17852	0.430712	29.1598	56.0484	14.8662	35.7105
EBF_peak_3313	40.8243	-0.6504	0.483512	-1.34516	0.178575	0.430752	69.9836	28.7816	30.6069	33.925
EBF_peak_2993	46.2253	-0.567251	0.421874	-1.3446	0.178755	0.430962	65.8179	43.9299	34.9793	40.1743
EBF_peak_2551	109.621	-0.424927	0.316019	-1.34463	0.178746	0.430962	118.306	133.304	71.7076	115.166
EBF_peak_3211	97.7627	-0.415461	0.309413	-1.34274	0.179357	0.431717	119.972	103.008	74.331	93.7401
EBF_peak_1175	116.659	-0.442607	0.330317	-1.33995	0.180263	0.432984	149.965	118.156	69.9586	128.558
EBF_peak_2936	81.4042	-0.447556	0.334185	-1.33924	0.180491	0.433249	82.4806	106.038	61.2138	75.8849
EBF_peak_401	35.8709	-0.611753	0.458188	-1.33516	0.181825	0.435789	39.9906	46.9595	28.8579	27.6757
EBF_peak_3488	158.687	-0.363365	0.27223	-1.33477	0.181952	0.435904	184.123	172.69	114.557	163.376
EBF_peak_1129	41.3275	-0.607198	0.456241	-1.33087	0.183231	0.437926	64.1516	34.8409	30.6069	35.7105
EBF_peak_1243	24.5488	-0.744437	0.560222	-1.32883	0.183905	0.439063	38.3243	22.7223	16.6152	20.5335
EBF_peak_272	48.6211	-0.533918	0.402061	-1.32795	0.184193	0.439585	57.4865	57.5633	43.7241	35.7105
EBF_peak_4433	86.5752	-0.425353	0.320389	-1.32762	0.184305	0.439585	109.974	87.8597	72.5821	75.8849
EBF_peak_2552	467.915	0.290535	0.21889	1.32731	0.184407	0.43969	379.911	463.536	438.99	589.224
EBF_peak_1006	53.4909	-0.516839	0.389756	-1.32606	0.18482	0.440107	66.651	59.0781	49.8455	38.3888
EBF_peak_1561	224.94	0.306378	0.231229	1.325	0.185171	0.440578	196.62	206.016	263.219	233.904
EBF_peak_1041	445.568	-0.331321	0.251117	-1.31939	0.187038	0.443005	432.398	561.999	490.585	297.29
EBF_peak_1275	354.274	0.276226	0.209318	1.31965	0.186953	0.443005	324.09	316.598	355.914	420.491
EBF_peak_2316	31.1584	-0.641939	0.486373	-1.31985	0.186886	0.443005	36.6581	39.3854	24.4855	24.1046
EBF_peak_717	213.637	-0.321925	0.244111	-1.31877	0.187247	0.443262	249.941	224.194	166.152	214.263
EBF_peak_4436	54.7944	-0.503908	0.382162	-1.31857	0.187312	0.443321	69.1504	59.0781	48.0965	42.8526
EBF_peak_100	176.84	0.342836	0.260061	1.31829	0.187406	0.443354	155.797	156.027	168.775	226.762
EBF_peak_5593	63.0842	-0.484964	0.368327	-1.31667	0.187951	0.443598	75.8155	71.1967	43.7241	61.6006
EBF_peak_3792	34.4823	-0.620493	0.471398	-1.31628	0.188079	0.44376	48.322	34.8409	27.9834	26.7829
EBF_peak_1479	178.413	0.407347	0.31006	1.31377	0.188924	0.445329	182.457	122.701	146.913	261.58
EBF_peak_2610	59.475	-0.497998	0.379168	-1.3134	0.189049	0.445526	72.483	66.6522	58.5903	40.1743
EBF_peak_264	48.1408	-0.542439	0.413067	-1.3132	0.189117	0.445589	46.6557	68.167	39.3517	38.3888
EBF_peak_1511	58.2007	-0.520466	0.396594	-1.31234	0.189405	0.446079	83.3138	53.0188	40.2262	56.2441
EBF_peak_4776	308.702	0.279775	0.213254	1.31194	0.189542	0.446081	263.271	295.39	326.182	349.963
EBF_peak_5005	55.6172	-0.51091	0.389462	-1.31184	0.189575	0.446081	54.1539	77.256	42.8496	48.2092
EBF_peak_3372	42.9222	-0.556157	0.424659	-1.30966	0.190312	0.447284	54.9871	46.9595	37.6028	32.1395
EBF_peak_3590	38.7637	0.703457	0.537854	1.3079	0.190909	0.447714	19.1622	40.9002	68.2096	26.7829
EBF_peak_5449	106.377	-0.394144	0.301635	-1.30669	0.191318	0.448293	123.304	118.156	78.7034	105.346
EBF_peak_5139	74.295	-0.437152	0.334798	-1.30572	0.191648	0.448734	87.4794	83.3153	61.2138	65.1717
EBF_peak_404	33.6135	-0.627515	0.480582	-1.30574	0.191641	0.448734	44.9894	36.3557	21.8621	31.2467
EBF_peak_5630	250.096	0.321366	0.246157	1.30553	0.191712	0.448741	209.118	236.312	229.989	324.966
EBF_peak_821	42.2636	-0.599254	0.4594	-1.30443	0.192088	0.449193	63.3185	37.8706	41.9752	25.8901
EBF_peak_2021	127.222	0.363784	0.279922	1.29959	0.19374	0.451863	117.472	104.523	155.658	131.236
EBF_peak_4647	308.541	-0.279999	0.215802	-1.29748	0.194466	0.452534	366.581	309.024	271.09	287.47
EBF_peak_4498	155.13	-0.331507	0.25571	-1.29642	0.194831	0.452976	171.626	174.205	141.666	133.022
EBF_peak_4476	39.1714	-0.573098	0.442368	-1.29552	0.195139	0.453163	42.49	51.504	33.2303	29.4612
EBF_peak_2721	19.628	0.803516	0.620073	1.29584	0.19503	0.453163	17.4959	10.6038	22.7365	27.6757
EBF_peak_635	72.6787	-0.447896	0.345936	-1.29473	0.195412	0.453371	95.8108	71.1967	61.2138	62.4934
EBF_peak_228	29.6872	-0.67721	0.52382	-1.29283	0.19607	0.45428	26.6604	46.9595	19.2386	25.8901
EBF_peak_5278	92.9464	-0.401854	0.311318	-1.29081	0.196768	0.45542	104.142	107.552	71.7076	88.3835
EBF_peak_2315	89.4285	-0.419883	0.325719	-1.2891	0.197364	0.456004	117.472	86.3449	69.0841	84.8125
EBF_peak_2737	151.492	-0.333784	0.259072	-1.28838	0.197614	0.456422	178.291	159.056	132.921	135.7
EBF_peak_4950	136.145	-0.348568	0.27089	-1.28675	0.198181	0.457255	164.961	139.364	123.302	116.952
EBF_peak_3633	51.6551	-0.501055	0.389763	-1.28554	0.198605	0.457755	63.3185	57.5633	41.1007	44.6381
EBF_peak_1534	202.784	-0.324568	0.252825	-1.28377	0.199223	0.458846	244.109	206.016	154.783	206.228
EBF_peak_1535	202.784	-0.324568	0.252825	-1.28377	0.199223	0.458846	244.109	206.016	154.783	206.228
EBF_peak_2479	49.454	-0.540463	0.421915	-1.28098	0.200202	0.459998	72.483	43.9299	34.9793	46.4237
EBF_peak_413	42.35	-0.580193	0.4531	-1.2805	0.20037	0.460104	39.9906	62.1077	26.2345	41.0671
EBF_peak_4342	169.696	0.319179	0.250035	1.27654	0.201765	0.462582	144.966	157.542	193.261	183.016
EBF_peak_650	546.99	-0.25469	0.199597	-1.27602	0.201949	0.462721	627.353	561.999	445.986	552.62
EBF_peak_2148	154.069	-0.333814	0.262434	-1.27199	0.203377	0.464355	182.457	160.571	125.051	148.199
EBF_peak_4874	151.62	-0.354128	0.278768	-1.27033	0.203965	0.465263	190.788	148.453	113.683	153.555
EBF_peak_5166	100.511	-0.377337	0.297462	-1.26852	0.204613	0.466403	114.973	112.097	85.6993	89.2763
EBF_peak_414	303.458	-0.267142	0.210664	-1.26809	0.204764	0.46646	339.92	322.657	278.96	272.293
EBF_peak_3361	84.6327	-0.42399	0.334579	-1.26723	0.205072	0.46685	84.1469	110.582	82.2014	61.6006
EBF_peak_16	53.6639	-0.499066	0.394101	-1.26634	0.205391	0.467148	54.9871	71.1967	38.4772	49.9947
EBF_peak_5319	147.932	0.349293	0.27606	1.26528	0.20577	0.4675	134.135	125.73	139.917	191.944
EBF_peak_4285	73.0487	-0.449051	0.356225	-1.26059	0.207458	0.470398	102.476	65.1374	62.0883	62.4934
EBF_peak_5168	281.31	0.273977	0.217663	1.25872	0.208132	0.47116	259.106	249.946	290.328	325.858
EBF_peak_1717	47.5917	-0.517473	0.411125	-1.25868	0.208148	0.47116	47.4888	65.1374	39.3517	38.3888
EBF_peak_3616	38.6274	-0.567468	0.452703	-1.25351	0.21002	0.473663	52.4877	39.3854	35.8538	26.7829
EBF_peak_1002	31.9567	-0.64582	0.515323	-1.25323	0.210121	0.473779	45.8226	31.8113	33.2303	16.9625
EBF_peak_3190	45.107	-0.526823	0.421105	-1.25105	0.210917	0.474804	59.1528	46.9595	32.3559	41.9599
EBF_peak_4445	53.7408	-0.483502	0.386832	-1.2499	0.211335	0.475333	57.4865	68.167	41.1007	48.2092
EBF_peak_2698	67.9652	-0.487138	0.391092	-1.24558	0.212917	0.477389	84.1469	74.2263	37.6028	75.8849
EBF_peak_391	195.453	-0.295626	0.237761	-1.24337	0.21373	0.478267	209.951	221.164	178.394	172.303
EBF_peak_4322	136.91	0.33955	0.273947	1.23947	0.21517	0.480177	110.807	131.79	141.666	163.376
EBF_peak_4362	193.171	-0.349137	0.281885	-1.23858	0.215501	0.480674	224.947	207.531	125.051	215.156
EBF_peak_4925	211.755	0.296399	0.240443	1.23272	0.217681	0.484022	190.788	189.353	257.972	208.907
EBF_peak_5041	90.3447	0.389841	0.316551	1.23153	0.218125	0.484639	70.8167	86.3449	96.1931	108.024
EBF_peak_4089	158.063	-0.340309	0.276667	-1.23003	0.218686	0.48494	149.965	204.501	121.553	156.234
EBF_peak_5331	20.6293	0.742075	0.602963	1.23071	0.21843	0.48494	18.329	12.1186	28.8579	23.2118
EBF_peak_1326	77.9726	-0.415551	0.337831	-1.23005	0.218677	0.48494	97.4771	80.2856	75.2055	58.9224
EBF_peak_1651	45.5483	-0.50786	0.412859	-1.2301	0.218658	0.48494	52.4877	54.5336	34.1048	41.0671
EBF_peak_259	98.9426	0.390016	0.317112	1.2299	0.218735	0.484952	89.1457	81.8004	92.6952	132.129
EBF_peak_3244	44.4183	0.533374	0.433789	1.22957	0.218858	0.485031	30.8261	42.415	43.7241	60.7079
EBF_peak_4687	278.049	-0.267768	0.218241	-1.22694	0.219846	0.486734	307.428	299.935	236.11	268.722
EBF_peak_4688	278.049	-0.267768	0.218241	-1.22694	0.219846	0.486734	307.428	299.935	236.11	268.722
EBF_peak_353	77.1078	-0.404336	0.329932	-1.22551	0.220383	0.487628	84.98	90.8894	64.7117	67.85
EBF_peak_1415	29.2391	-0.616847	0.504394	-1.22295	0.221349	0.489131	31.6592	39.3854	24.4855	21.4263
EBF_peak_3362	48.8224	0.495407	0.405286	1.22237	0.221569	0.489568	37.4912	43.9299	62.0883	51.7803
EBF_peak_2703	217.528	-0.342127	0.280573	-1.21939	0.222696	0.491031	304.095	180.264	167.026	218.727
EBF_peak_3617	187.572	0.301571	0.2476	1.21797	0.223234	0.49182	174.959	160.571	188.888	225.869
EBF_peak_4235	171.448	0.305625	0.251001	1.21762	0.223367	0.49182	142.467	165.116	186.265	191.944
EBF_peak_1879	203.18	-0.298511	0.245478	-1.21604	0.223971	0.49262	245.776	201.471	197.633	167.839
EBF_peak_5504	58.3545	-0.490808	0.403699	-1.21578	0.22407	0.492634	88.3126	46.9595	45.4731	52.673
EBF_peak_1721	134.718	0.329427	0.270998	1.21561	0.224134	0.492676	114.973	124.215	141.666	158.019
EBF_peak_3401	27.3336	-0.648513	0.533738	-1.21504	0.224351	0.492771	29.1598	37.8706	26.2345	16.0697
EBF_peak_2375	53.4562	-0.475595	0.391586	-1.21454	0.224543	0.493036	60.819	63.6226	37.6028	51.7803
EBF_peak_319	164.846	0.311197	0.256288	1.21425	0.224653	0.493125	133.302	162.086	182.767	181.231
EBF_peak_2669	74.8428	-0.427425	0.35326	-1.20995	0.2263	0.495467	82.4806	89.3745	49.8455	77.6704
EBF_peak_4863	160.829	0.307355	0.254341	1.20843	0.22688	0.496251	136.635	151.482	176.645	178.553
EBF_peak_5578	48.9859	-0.485257	0.401702	-1.208	0.227046	0.496464	52.4877	62.1077	37.6028	43.7454
EBF_peak_2036	34.2935	-0.566121	0.470691	-1.20275	0.229075	0.498976	46.6557	34.8409	27.109	28.5684
EBF_peak_168	310.743	-0.289005	0.240498	-1.2017	0.229482	0.499419	313.26	371.132	227.365	331.215
EBF_peak_46	101.984	-0.406087	0.338059	-1.20123	0.229662	0.499596	115.806	116.641	61.2138	114.274
EBF_peak_3924	258.044	0.265448	0.221338	1.19929	0.230415	0.500486	228.28	240.857	270.215	292.826
EBF_peak_4935	186.914	-0.307362	0.256501	-1.19829	0.230805	0.501017	229.113	183.294	148.662	186.587
EBF_peak_2804	29.7216	0.605795	0.506371	1.19635	0.231561	0.502105	21.6616	25.752	40.2262	31.2467
EBF_peak_484	46.1801	-0.487369	0.407557	-1.19583	0.231762	0.502208	53.3208	54.5336	38.4772	38.3888
EBF_peak_233	103.989	0.383294	0.32059	1.19559	0.231857	0.502265	100.81	78.7708	95.3186	141.057
EBF_peak_2482	541.876	0.234679	0.196416	1.19481	0.232161	0.502679	520.711	474.14	533.434	639.218
EBF_peak_3398	78.0992	-0.392347	0.328528	-1.19426	0.232377	0.502703	90.812	86.3449	64.7117	70.5283
EBF_peak_2835	24.0618	-0.658114	0.55146	-1.1934	0.232712	0.502979	25.8273	33.3261	19.2386	17.8553
EBF_peak_4775	458.222	0.230293	0.192995	1.19326	0.232769	0.502979	410.737	433.239	482.714	506.197
EBF_peak_2473	102.016	-0.353032	0.295786	-1.19354	0.23266	0.502979	116.639	112.097	90.9462	88.3835
EBF_peak_701	172.115	0.301579	0.253012	1.19196	0.233278	0.503647	148.298	160.571	205.503	174.089
EBF_peak_2508	155.931	-0.329972	0.276934	-1.19152	0.23345	0.503891	167.461	180.264	164.403	111.595
EBF_peak_5046	236.482	-0.292371	0.245625	-1.19032	0.233922	0.50437	249.941	271.153	176.645	248.188
EBF_peak_5008	260.432	0.26312	0.221654	1.18708	0.235198	0.506133	249.941	222.679	278.96	290.148
EBF_peak_2364	99.3623	-0.360906	0.304083	-1.18687	0.23528	0.50626	109.974	113.612	96.1931	77.6704
EBF_peak_4873	449.763	-0.24316	0.205329	-1.18425	0.236315	0.507782	524.044	449.902	375.153	449.953
EBF_peak_2278	87.4521	-0.428806	0.363918	-1.1783	0.238676	0.510488	94.9777	106.038	99.691	49.102
EBF_peak_244	74.7114	-0.408939	0.347097	-1.17817	0.238729	0.510504	84.1469	86.3449	52.469	75.8849
EBF_peak_3775	200.528	-0.277643	0.235811	-1.1774	0.239036	0.510766	214.116	225.709	179.269	183.016
EBF_peak_1503	15.6941	0.80424	0.68351	1.17663	0.239342	0.511272	10.8308	12.1186	16.6152	23.2118
EBF_peak_1496	72.7341	-0.415954	0.353777	-1.17575	0.239693	0.511823	85.8132	80.2856	49.8455	74.9921
EBF_peak_2956	254.626	0.292193	0.248822	1.17431	0.240272	0.512365	239.11	218.134	227.365	333.893
EBF_peak_530	127.75	-0.350482	0.298495	-1.17417	0.240329	0.512365	169.96	115.127	125.925	99.9895
EBF_peak_4985	103.055	-0.347419	0.296148	-1.17312	0.240746	0.512636	109.974	121.186	93.5696	87.4908
EBF_peak_5151	315.238	-0.250396	0.2137	-1.17172	0.24131	0.513492	355.75	328.717	267.592	308.896
EBF_peak_980	125.988	0.321595	0.27475	1.1705	0.241798	0.51383	113.307	110.582	140.792	139.271
EBF_peak_296	126.606	-0.371224	0.317212	-1.17027	0.241892	0.513841	114.14	172.69	86.5738	133.022
EBF_peak_4676	175.573	-0.331426	0.283233	-1.17015	0.241939	0.513841	230.779	159.056	128.549	183.909
EBF_peak_2071	40.8333	-0.553268	0.47311	-1.16943	0.242231	0.514265	45.8226	51.504	45.4731	20.5335
EBF_peak_4045	26.8315	-0.614363	0.525662	-1.16874	0.242507	0.514653	31.6592	33.3261	24.4855	17.8553
EBF_peak_479	235.259	0.266223	0.227851	1.16841	0.242642	0.514841	210.784	216.62	242.232	271.4
EBF_peak_1552	178.37	-0.320452	0.274391	-1.16786	0.242862	0.515208	210.784	184.808	125.051	192.837
EBF_peak_4771	67.7559	-0.423681	0.363122	-1.16677	0.243302	0.515679	80.8143	74.2263	46.3476	69.6355
EBF_peak_3760	254.279	-0.284938	0.245145	-1.16233	0.245103	0.517771	309.094	248.431	264.968	194.622
EBF_peak_1750	46.9132	0.478269	0.411782	1.16146	0.245454	0.517976	34.9918	43.9299	51.5945	57.1368
EBF_peak_2980	34.0645	0.555917	0.479297	1.15986	0.246106	0.518709	22.4947	33.3261	38.4772	41.9599
EBF_peak_855	308.02	-0.268193	0.231483	-1.15859	0.246625	0.519378	392.408	278.727	285.081	275.864
EBF_peak_585	115.966	-0.38101	0.329139	-1.1576	0.247028	0.519611	123.304	139.364	69.9586	131.236
EBF_peak_2048	67.1043	-0.413567	0.357222	-1.15773	0.246975	0.519611	87.4794	65.1374	55.0924	60.7079
EBF_peak_232	26.4213	0.63118	0.545994	1.15602	0.247674	0.520263	21.6616	19.6927	40.2262	24.1046
EBF_peak_3105	207.128	0.286536	0.247995	1.15541	0.247922	0.520263	212.45	159.056	217.746	239.26
EBF_peak_1474	363.828	0.23854	0.206414	1.15564	0.24783	0.520263	335.754	331.746	365.534	422.277
EBF_peak_77	61.8515	-0.471	0.408029	-1.15433	0.248365	0.520593	88.3126	54.5336	37.6028	66.9572
EBF_peak_4898	130.092	-0.320543	0.278211	-1.15216	0.249257	0.521375	160.796	127.245	118.055	114.274
EBF_peak_1490	123.975	-0.318343	0.27644	-1.15158	0.249493	0.521453	141.633	133.304	106.687	114.274
EBF_peak_4624	46.6878	-0.478415	0.41724	-1.14662	0.25154	0.523823	64.1516	43.9299	37.6028	41.0671
EBF_peak_3839	156.296	-0.303569	0.264939	-1.14581	0.251875	0.523928	189.955	154.512	152.16	128.558
EBF_peak_5091	70.0915	-0.392741	0.342698	-1.14603	0.251784	0.523928	77.4818	81.8004	58.5903	62.4934
EBF_peak_1547	11.7619	0.906593	0.793974	1.14184	0.25352	0.526113	9.99765	6.05929	12.2428	18.748
EBF_peak_150	351.5	0.234513	0.205862	1.13918	0.25463	0.527427	339.087	305.994	370.781	390.137
EBF_peak_5077	54.3018	0.442261	0.389637	1.13506	0.25635	0.529886	42.49	49.9892	55.0924	69.6355
EBF_peak_662	72.4708	-0.407232	0.358984	-1.1344	0.256626	0.530073	99.1434	65.1374	55.9669	69.6355
EBF_peak_1665	86.8673	-0.357534	0.315497	-1.13324	0.257114	0.5304	92.4783	103.008	75.2055	76.7776
EBF_peak_3261	447.76	-0.263129	0.2324	-1.13222	0.25754	0.530784	444.895	533.218	487.961	324.966
EBF_peak_1784	57.7095	-0.445071	0.393287	-1.13167	0.257773	0.530857	74.9824	57.5633	38.4772	59.8151
EBF_peak_705	113.18	-0.331276	0.293057	-1.13042	0.258301	0.531436	140.8	110.582	105.812	95.5256
EBF_peak_2979	132.73	-0.321601	0.284811	-1.12917	0.258825	0.531685	166.628	127.245	105.812	131.236
EBF_peak_3996	125.226	-0.323432	0.286578	-1.1286	0.259066	0.531888	159.129	118.156	107.561	116.059
EBF_peak_2969	44.9273	-0.484211	0.429153	-1.1283	0.259195	0.531952	57.4865	46.9595	29.7324	45.5309
EBF_peak_118	36.1298	-0.524089	0.464576	-1.1281	0.259278	0.532023	39.9906	45.4447	34.9793	24.1046
EBF_peak_1114	65.8306	-0.40694	0.361313	-1.12628	0.260047	0.532959	85.8132	63.6226	61.2138	52.673
EBF_peak_5	346.937	0.243355	0.216247	1.12536	0.260437	0.53356	279.934	357.498	365.534	384.781
EBF_peak_2511	97.9344	-0.338166	0.300882	-1.12392	0.261047	0.534316	112.474	106.038	83.9503	89.2763
EBF_peak_4461	60.8201	-0.42208	0.375649	-1.1236	0.261181	0.534468	62.4853	77.256	43.7241	59.8151
EBF_peak_2780	24.1707	-0.620066	0.552239	-1.12282	0.261513	0.534805	28.3267	30.2965	15.7407	22.3191
EBF_peak_101	238.378	-0.251514	0.224185	-1.12191	0.261902	0.535125	264.938	252.975	216.872	218.727
EBF_peak_2548	28.633	0.579045	0.5179	1.11806	0.26354	0.537231	19.1622	27.2668	30.6069	37.496
EBF_peak_2456	28.0678	-0.587843	0.526021	-1.11753	0.263769	0.537549	38.3243	28.7816	17.4897	27.6757
EBF_peak_1192	197.903	0.276608	0.247566	1.11731	0.263861	0.537638	160.796	198.442	200.257	232.118
EBF_peak_284	40.3945	-0.501714	0.449274	-1.11672	0.264114	0.537775	39.1575	56.0484	27.9834	38.3888
EBF_peak_3827	129.576	-0.306423	0.274412	-1.11665	0.264142	0.537775	154.13	131.79	115.432	116.952
EBF_peak_5322	93.2136	-0.345339	0.309223	-1.1168	0.264082	0.537775	104.142	104.523	89.1972	74.9921
EBF_peak_970	37.9131	-0.513449	0.459814	-1.11664	0.264146	0.537775	46.6557	42.415	38.4772	24.1046
EBF_peak_1226	28.8805	-0.574358	0.514991	-1.11528	0.264731	0.538468	39.9906	28.7816	27.109	19.6408
EBF_peak_4435	100.853	-0.395579	0.355194	-1.1137	0.265409	0.539065	141.633	86.3449	63.8372	111.595
EBF_peak_3647	132.523	-0.303848	0.273018	-1.11292	0.265742	0.539285	141.633	151.482	109.31	127.665
EBF_peak_143	84.7759	-0.362377	0.325893	-1.11195	0.266159	0.539933	82.4806	109.067	73.4565	74.0993
EBF_peak_1329	32.8958	-0.526725	0.473836	-1.11162	0.266302	0.540124	38.3243	39.3854	27.9834	25.8901
EBF_peak_5541	30.4113	-0.544224	0.490697	-1.10908	0.267394	0.541347	35.8249	36.3557	25.36	24.1046
EBF_peak_64	28.5346	-0.577865	0.521543	-1.10799	0.267866	0.54163	34.9918	33.3261	28.8579	16.9625
EBF_peak_3453	15.0636	0.762537	0.689033	1.10668	0.268434	0.542558	11.6639	10.6038	19.2386	18.748
EBF_peak_5173	51.0792	-0.435289	0.39331	-1.10673	0.268409	0.542558	54.1539	63.6226	45.4731	41.0671
EBF_peak_3702	89.785	0.350467	0.317243	1.10473	0.269278	0.54334	70.8167	87.8597	104.938	95.5256
EBF_peak_1159	58.1853	-0.414427	0.375448	-1.10382	0.26967	0.543765	69.1504	63.6226	43.7241	56.2441
EBF_peak_5539	37.534	-0.541177	0.491875	-1.10023	0.27123	0.545955	44.9894	43.9299	18.3641	42.8526
EBF_peak_471	91.4021	-0.378244	0.3442	-1.09891	0.271808	0.546572	126.637	78.7708	66.4607	93.7401
EBF_peak_308	22.4793	-0.622217	0.566433	-1.09848	0.271994	0.546814	25.8273	28.7816	19.2386	16.0697
EBF_peak_364	116.908	-0.371489	0.338857	-1.0963	0.272947	0.548074	168.294	93.919	81.3269	124.094
EBF_peak_637	21.9043	-0.651616	0.594816	-1.09549	0.273301	0.548487	19.1622	34.8409	14.8662	18.748
EBF_peak_1660	264.534	-0.243262	0.222156	-1.09501	0.273512	0.548622	285.766	287.816	223.868	260.687
EBF_peak_3030	85.6704	-0.367216	0.337076	-1.08942	0.275971	0.551125	77.4818	116.641	68.2096	80.3487
EBF_peak_3319	45.3447	0.453822	0.41697	1.08838	0.276428	0.551444	39.9906	36.3557	57.7159	47.3164
EBF_peak_4841	82.4503	0.361561	0.333328	1.0847	0.278054	0.5533	79.9812	63.6226	104.063	82.1342
EBF_peak_4995	130.955	-0.309364	0.285917	-1.08201	0.27925	0.554599	167.461	121.186	110.185	124.987
EBF_peak_5371	101.937	-0.320199	0.296	-1.08175	0.279363	0.554614	109.974	116.641	90.0717	91.0618
EBF_peak_2290	29.0235	-0.585749	0.542235	-1.08025	0.280031	0.555691	39.1575	30.2965	32.3559	14.2842
EBF_peak_694	343.027	-0.227236	0.210395	-1.08005	0.280121	0.55572	396.573	342.35	331.429	301.754
EBF_peak_1383	348.467	-0.231553	0.214458	-1.07971	0.28027	0.555766	379.911	372.646	284.207	357.105
EBF_peak_2848	58.3074	-0.441005	0.408751	-1.07891	0.280628	0.556127	79.1481	54.5336	63.8372	35.7105
EBF_peak_4956	35.9873	-0.495582	0.459809	-1.0778	0.281123	0.55666	47.4888	36.3557	28.8579	31.2467
EBF_peak_3699	74.576	-0.386714	0.359178	-1.07666	0.281631	0.557316	89.9789	78.7708	80.4524	49.102
EBF_peak_4272	35.1858	-0.495015	0.459919	-1.07631	0.281789	0.557381	39.9906	42.415	27.9834	30.3539
EBF_peak_3278	199.072	0.255926	0.237956	1.07552	0.282142	0.557729	174.126	189.353	222.119	210.692
EBF_peak_3199	76.5678	0.363471	0.338334	1.07429	0.282691	0.558315	74.1492	59.0781	92.6952	80.3487
EBF_peak_4612	140.941	-0.288313	0.269359	-1.07037	0.284454	0.560167	168.294	140.879	120.679	133.914
EBF_peak_1666	57.1748	-0.414036	0.386824	-1.07035	0.284464	0.560167	68.3173	62.1077	39.3517	58.9224
EBF_peak_3272	199.136	-0.297999	0.27901	-1.06806	0.285494	0.561287	210.784	228.738	132.047	224.976
EBF_peak_291	45.1781	-0.468447	0.438792	-1.06758	0.285708	0.561319	43.3232	62.1077	28.8579	46.4237
EBF_peak_1813	68.0018	-0.370484	0.347031	-1.06758	0.285709	0.561319	73.3161	80.2856	58.5903	59.8151
EBF_peak_1814	68.0018	-0.370484	0.347031	-1.06758	0.285709	0.561319	73.3161	80.2856	58.5903	59.8151
EBF_peak_4492	87.2528	-0.337926	0.316684	-1.06707	0.285938	0.561618	104.975	89.3745	75.2055	79.4559
EBF_peak_3008	19.2896	0.685516	0.642712	1.0666	0.286153	0.561671	9.16451	21.2075	25.36	21.4263
EBF_peak_4520	47.5611	-0.4422	0.414998	-1.06555	0.286629	0.562028	64.9847	43.9299	38.4772	42.8526
EBF_peak_4312	67.7352	-0.419508	0.394515	-1.06335	0.287622	0.563328	63.3185	92.4042	40.2262	74.9921
EBF_peak_4610	47.4961	0.470558	0.442905	1.06243	0.288039	0.563751	37.4912	42.415	72.5821	37.496
EBF_peak_2299	123.652	-0.338862	0.31904	-1.06213	0.288176	0.563913	122.471	154.512	138.168	79.4559
EBF_peak_4468	101.907	-0.353077	0.333337	-1.05922	0.289499	0.565025	93.3114	136.334	69.9586	108.024
EBF_peak_2088	84.9036	-0.343392	0.324182	-1.05925	0.289484	0.565025	91.6451	98.4635	65.5862	83.9197
EBF_peak_377	38.8075	-0.474536	0.448725	-1.05752	0.290273	0.565804	39.1575	51.504	28.8579	35.7105
EBF_peak_3679	336.079	0.222063	0.210493	1.05497	0.29144	0.56709	299.93	321.142	336.676	386.566
EBF_peak_3798	89.5525	-0.339657	0.32261	-1.05284	0.292414	0.568385	115.806	83.3153	76.9545	82.1342
EBF_peak_422	79.3874	-0.345584	0.330398	-1.04596	0.295578	0.572092	98.3102	78.7708	70.8331	69.6355
EBF_peak_4685	175.37	-0.261372	0.250582	-1.04306	0.296921	0.573554	201.619	180.264	171.399	148.199
EBF_peak_2434	61.9994	-0.374907	0.36008	-1.04118	0.297793	0.574004	67.4841	72.7115	53.3434	54.4585
EBF_peak_2343	215.147	-0.270018	0.259584	-1.0402	0.298248	0.574325	280.767	187.838	210.75	181.231
EBF_peak_4104	60.2792	-0.390477	0.37571	-1.03931	0.298663	0.57497	79.9812	56.0484	55.0924	49.9947
EBF_peak_3963	374.889	0.222356	0.214399	1.03711	0.299683	0.576001	330.756	362.043	355.914	450.845
EBF_peak_5502	236.092	0.23872	0.230109	1.03742	0.299539	0.576001	216.616	216.62	276.337	234.797
EBF_peak_5529	46.0342	0.430565	0.415474	1.03632	0.300052	0.576451	34.9918	43.9299	48.971	56.2441
EBF_peak_2085	76.371	0.348538	0.336437	1.03597	0.300217	0.576661	60.819	74.2263	89.1972	81.2414
EBF_peak_5112	149.741	-0.282433	0.272768	-1.03543	0.300466	0.576839	186.623	140.879	125.051	146.413
EBF_peak_5314	230.77	0.250786	0.242398	1.0346	0.300854	0.577028	236.611	183.294	229.989	273.185
EBF_peak_3064	91.5345	-0.319311	0.309111	-1.033	0.301605	0.577871	97.4771	106.038	78.7034	83.9197
EBF_peak_4678	248.275	0.23062	0.223309	1.03274	0.301725	0.577895	218.282	239.342	264.968	270.507
EBF_peak_2042	91.9659	0.353204	0.342776	1.03042	0.302811	0.57908	69.9836	92.4042	78.7034	126.772
EBF_peak_4178	132.329	0.300708	0.292373	1.02851	0.30371	0.579762	127.47	109.067	173.148	119.63
EBF_peak_3968	95.539	0.326466	0.31798	1.02668	0.304569	0.580634	91.6451	77.256	90.9462	122.309
EBF_peak_4549	270.686	0.227261	0.221843	1.02442	0.305637	0.581968	257.439	240.857	271.09	313.36
EBF_peak_3563	162.158	-0.284476	0.278473	-1.02156	0.30699	0.583189	171.626	184.808	115.432	176.767
EBF_peak_3928	45.1615	-0.424655	0.416231	-1.02024	0.307616	0.583976	49.1551	54.5336	34.1048	42.8526
EBF_peak_1285	124.976	-0.29168	0.286094	-1.01953	0.307953	0.584215	141.633	133.304	128.549	96.4184
EBF_peak_3930	50.071	-0.415807	0.408134	-1.0188	0.308298	0.584595	68.3173	45.4447	46.3476	40.1743
EBF_peak_847	356.719	-0.238005	0.233692	-1.01846	0.30846	0.584631	443.229	327.202	371.655	284.791
EBF_peak_2843	82.7932	-0.341453	0.33577	-1.01693	0.309189	0.585355	84.1469	101.493	84.8248	60.7079
EBF_peak_636	159.964	0.259007	0.254689	1.01695	0.309176	0.585355	141.633	149.967	167.026	181.231
EBF_peak_385	117.042	0.289265	0.285338	1.01376	0.310696	0.587253	103.309	107.552	118.93	138.378
EBF_peak_4152	161.137	0.2629	0.259534	1.01297	0.311074	0.587644	143.3	149.967	193.261	158.019
EBF_peak_231	105.453	-0.32005	0.316162	-1.0123	0.311396	0.587714	133.302	99.9783	77.829	110.703
EBF_peak_3476	26.1702	0.545623	0.53904	1.01221	0.311436	0.587714	19.9953	22.7223	25.36	36.6033
EBF_peak_383	20.3173	-0.609978	0.603228	-1.01119	0.311925	0.588076	19.1622	30.2965	15.7407	16.0697
EBF_peak_719	83.0714	0.329113	0.325473	1.01118	0.311928	0.588076	79.9812	66.6522	87.4483	98.2039
EBF_peak_2978	92.6507	-0.327375	0.324417	-1.00912	0.312919	0.589189	107.475	98.4635	66.4607	98.2039
EBF_peak_3942	51.942	-0.396557	0.392966	-1.00914	0.312909	0.589189	53.3208	65.1374	41.1007	48.2092
EBF_peak_3074	228.852	0.229576	0.227701	1.00824	0.313341	0.589733	210.784	210.56	238.734	255.33
EBF_peak_1738	74.9997	0.346994	0.344501	1.00724	0.313821	0.590385	55.8202	77.256	86.5738	80.3487
EBF_peak_85	96.4511	-0.306638	0.305427	-1.00397	0.315394	0.592095	105.808	107.552	78.7034	93.7401
EBF_peak_3578	43.7868	-0.426156	0.424476	-1.00396	0.315399	0.592095	43.3232	57.5633	34.9793	39.2816
EBF_peak_2446	448.998	0.200362	0.199607	1.00378	0.315482	0.592152	419.068	416.576	439.865	520.481
EBF_peak_5596	57.4801	-0.37647	0.375421	-1.00279	0.315961	0.592396	63.3185	66.6522	44.5986	55.3513
EBF_peak_4570	49.52	-0.398955	0.398589	-1.00092	0.316867	0.593542	60.819	51.504	40.2262	45.5309
EBF_peak_4978	40.1247	-0.458158	0.458542	-0.999162	0.317716	0.594286	41.6569	51.504	24.4855	42.8526
EBF_peak_4471	138.854	0.266466	0.266877	0.998457	0.318058	0.594665	124.971	127.245	144.29	158.912
EBF_peak_3966	78.1504	0.345903	0.346725	0.997629	0.318459	0.594919	62.4853	75.7411	71.7076	102.668
EBF_peak_2544	168.109	-0.314442	0.315543	-0.99651	0.319002	0.595374	244.942	125.73	127.674	174.089
EBF_peak_5605	48.9286	-0.402392	0.404038	-0.995925	0.319287	0.595503	62.4853	48.4743	45.4731	39.2816
EBF_peak_3393	50.0068	0.406739	0.409136	0.994142	0.320154	0.596266	40.8237	45.4447	67.3352	46.4237
EBF_peak_3703	157.482	-0.272036	0.274531	-0.990913	0.321728	0.59799	163.295	181.779	167.901	116.952
EBF_peak_3511	34.1673	-0.45999	0.465574	-0.988006	0.32315	0.599079	38.3243	40.9002	27.9834	29.4612
EBF_peak_4105	176.51	-0.253983	0.257068	-0.987998	0.323154	0.599079	213.283	169.66	174.897	148.199
EBF_peak_2603	218.675	-0.245191	0.248004	-0.98866	0.32283	0.599079	275.769	196.927	201.131	200.872
EBF_peak_4475	187.965	0.23842	0.241354	0.987846	0.323228	0.599116	166.628	178.749	200.257	206.228
EBF_peak_1612	21.276	-0.588579	0.59586	-0.987781	0.32326	0.599125	32.4924	18.1779	18.3641	16.0697
EBF_peak_4740	260.37	-0.230721	0.23396	-0.986152	0.324058	0.599951	267.437	295.39	207.252	271.4
EBF_peak_4741	260.37	-0.230721	0.23396	-0.986152	0.324058	0.599951	267.437	295.39	207.252	271.4
EBF_peak_4789	25.4744	0.532324	0.540028	0.985735	0.324263	0.60013	19.1622	22.7223	33.2303	26.7829
EBF_peak_4313	22.2578	-0.569604	0.579766	-0.982471	0.325868	0.601606	31.6592	21.2075	20.9876	15.177
EBF_peak_768	186.75	-0.249553	0.254448	-0.980762	0.32671	0.602491	231.612	172.69	176.645	166.054
EBF_peak_4421	376.939	0.21021	0.21489	0.978223	0.327964	0.603746	388.242	309.024	433.743	376.746
EBF_peak_4422	376.939	0.21021	0.21489	0.978223	0.327964	0.603746	388.242	309.024	433.743	376.746
EBF_peak_684	92.1419	-0.306761	0.313665	-0.97799	0.328079	0.603746	110.807	92.4042	76.08	89.2763
EBF_peak_1218	169.556	-0.250485	0.256191	-0.977728	0.328209	0.603746	180.791	187.838	137.294	172.303
EBF_peak_1932	25.3876	0.533878	0.546038	0.977731	0.328207	0.603746	21.6616	19.6927	24.4855	35.7105
EBF_peak_1052	43.899	-0.442561	0.453104	-0.97673	0.328703	0.604321	58.3196	42.415	48.971	25.8901
EBF_peak_1067	50.8817	-0.413446	0.423468	-0.976334	0.328899	0.604474	75.8155	39.3854	45.4731	42.8526
EBF_peak_2396	55.8677	-0.397988	0.408022	-0.97541	0.329357	0.604978	79.1481	46.9595	40.2262	57.1368
EBF_peak_4967	113.443	-0.278224	0.285313	-0.975153	0.329484	0.605034	121.638	127.245	106.687	98.2039
EBF_peak_4672	247.645	-0.216678	0.22229	-0.974751	0.329684	0.605099	271.603	260.55	235.236	223.191
EBF_peak_1076	59.2607	-0.36903	0.378785	-0.974246	0.329934	0.605267	78.3149	54.5336	55.0924	49.102
EBF_peak_3742	29.5742	-0.50317	0.517596	-0.972128	0.330987	0.605601	41.6569	27.2668	29.7324	19.6408
EBF_peak_4564	343.916	-0.205046	0.210988	-0.971838	0.331131	0.605615	393.241	342.35	300.822	339.25
EBF_peak_1702	48.4102	-0.401686	0.413435	-0.971583	0.331258	0.605615	64.1516	45.4447	36.7283	47.3164
EBF_peak_3519	203.07	-0.243353	0.251222	-0.968675	0.332707	0.607273	209.118	231.768	213.374	158.019
EBF_peak_1633	10.1251	0.816349	0.845373	0.965667	0.334211	0.608552	5.83196	9.08894	14.8662	10.7132
EBF_peak_1761	42.7115	-0.407096	0.422111	-0.964428	0.334832	0.60889	47.4888	49.9892	34.9793	38.3888
EBF_peak_643	252.824	0.216601	0.224688	0.964007	0.335043	0.609002	221.615	246.916	257.972	284.791
EBF_peak_1199	42.8487	-0.408121	0.424421	-0.961596	0.336252	0.610352	44.9894	53.0188	34.1048	39.2816
EBF_peak_2392	48.928	-0.382025	0.397699	-0.960589	0.336759	0.610938	53.3208	57.5633	41.9752	42.8526
EBF_peak_817	114.396	-0.274085	0.285541	-0.959878	0.337116	0.61133	133.302	116.641	103.189	104.453
EBF_peak_3931	90.006	0.329719	0.343883	0.958811	0.337654	0.611659	58.3196	103.008	104.063	94.6329
EBF_peak_332	295.385	0.234226	0.244622	0.957499	0.338315	0.612206	283.267	259.035	255.349	383.888
EBF_peak_2987	152.969	0.246055	0.257208	0.956638	0.33875	0.612592	143.3	136.334	164.403	167.839
EBF_peak_3321	296.965	0.203606	0.212953	0.956109	0.339017	0.612724	284.933	266.609	309.567	326.751
EBF_peak_5100	140.1	-0.253049	0.26473	-0.955876	0.339135	0.612836	147.465	157.542	125.051	130.343
EBF_peak_1193	178.565	0.236667	0.247782	0.955145	0.339505	0.612913	174.126	152.997	186.265	200.872
EBF_peak_492	134.329	-0.282504	0.296335	-0.953323	0.340426	0.613966	166.628	127.245	98.8165	144.628
EBF_peak_859	98.4214	0.319378	0.335069	0.953172	0.340503	0.614005	99.9765	74.2263	134.67	84.8125
EBF_peak_4926	208.135	0.221911	0.233398	0.950782	0.341715	0.615438	189.122	195.412	221.244	226.762
EBF_peak_5336	171.599	-0.238116	0.250537	-0.950421	0.341899	0.615649	196.62	174.205	150.411	165.161
EBF_peak_431	40.0693	-0.438564	0.4635	-0.946202	0.344046	0.617969	32.4924	60.5929	31.4814	35.7105
EBF_peak_1919	110.551	-0.271954	0.287497	-0.945936	0.344181	0.617969	124.971	116.641	98.8165	101.775
EBF_peak_4670	55.52	0.361988	0.38292	0.945336	0.344487	0.618216	54.1539	42.415	60.3393	65.1717
EBF_peak_4298	155.555	-0.24851	0.263091	-0.944575	0.344876	0.618275	152.464	186.323	150.411	133.022
EBF_peak_390	54.5608	-0.358943	0.380414	-0.943558	0.345395	0.618892	59.1528	63.6226	45.4731	49.9947
EBF_peak_3473	72.8998	0.329278	0.3496	0.941872	0.346258	0.61993	59.9859	69.6818	69.0841	92.8473
EBF_peak_4948	39.4583	-0.435413	0.462984	-0.940451	0.346986	0.620386	32.4924	59.0781	33.2303	33.0322
EBF_peak_2619	71.9116	-0.318761	0.338935	-0.940477	0.346973	0.620386	80.8143	78.7708	66.4607	61.6006
EBF_peak_3801	128.828	0.257164	0.273502	0.940265	0.347082	0.620404	112.474	122.701	137.294	142.842
EBF_peak_3862	85.7331	-0.304175	0.323536	-0.940158	0.347137	0.620404	84.1469	106.038	81.3269	71.421
EBF_peak_4452	40.8518	-0.414834	0.442027	-0.938482	0.347997	0.621339	44.9894	48.4743	27.9834	41.9599
EBF_peak_922	12.2159	0.727829	0.775941	0.937995	0.348247	0.621494	6.6651	12.1186	13.1172	16.9625
EBF_peak_3492	85.6727	-0.348425	0.371631	-0.937558	0.348472	0.621635	94.9777	96.9487	48.0965	102.668
EBF_peak_759	45.3663	-0.407423	0.434624	-0.937414	0.348545	0.621666	63.3185	39.3854	33.2303	45.5309
EBF_peak_2602	30.1545	0.519997	0.556523	0.934368	0.350114	0.623408	26.6604	22.7223	51.5945	19.6408
EBF_peak_5084	17.4201	0.602779	0.646759	0.932	0.351337	0.624931	16.6628	10.6038	20.9876	21.4263
EBF_peak_5367	73.8701	-0.32348	0.347242	-0.931569	0.351559	0.625134	72.483	92.4042	73.4565	57.1368
EBF_peak_4374	90.1777	-0.299591	0.323289	-0.926697	0.354084	0.627283	103.309	95.4338	67.3352	94.6329
EBF_peak_5120	365.261	0.199934	0.216009	0.925582	0.354663	0.627769	372.412	305.994	356.789	425.848
EBF_peak_3173	125.37	-0.259074	0.280113	-0.924892	0.355022	0.628182	128.303	145.423	123.302	104.453
EBF_peak_4456	42.8377	-0.4182	0.452194	-0.924824	0.355057	0.628182	36.6581	62.1077	29.7324	42.8526
EBF_peak_2683	270.464	0.226556	0.245413	0.923161	0.355923	0.629282	299.096	196.927	290.328	295.505
EBF_peak_2461	27.3972	-0.474916	0.514862	-0.922414	0.356313	0.62967	33.3255	30.2965	21.8621	24.1046
EBF_peak_93	220.843	-0.236328	0.256776	-0.920367	0.357381	0.630462	210.784	268.124	168.775	235.689
EBF_peak_138	95.9862	-0.288847	0.3138	-0.920479	0.357322	0.630462	100.81	110.582	73.4565	99.0967
EBF_peak_1844	176.188	-0.226907	0.246511	-0.920474	0.357325	0.630462	194.954	184.808	169.65	155.341
EBF_peak_2190	111.608	0.263967	0.287029	0.919652	0.357754	0.630893	104.142	98.4635	123.302	120.523
EBF_peak_4871	153.835	0.237988	0.259089	0.918559	0.358326	0.631395	131.636	151.482	165.277	166.947
EBF_peak_2	145.993	-0.283321	0.308578	-0.91815	0.35854	0.631549	154.13	166.631	92.6952	170.518
EBF_peak_1430	316.173	0.191545	0.208696	0.917817	0.358714	0.631705	290.765	299.935	343.672	330.322
EBF_peak_3516	29.9015	-0.534494	0.582389	-0.91776	0.358745	0.631708	25.8273	45.4447	36.7283	11.6059
EBF_peak_2766	38.8808	-0.42058	0.458319	-0.917658	0.358798	0.631713	54.9871	33.3261	30.6069	36.6033
EBF_peak_3758	35.4955	-0.432231	0.471391	-0.916926	0.359181	0.632024	49.1551	31.8113	27.9834	33.0322
EBF_peak_794	44.476	-0.381678	0.417836	-0.913465	0.360998	0.633618	44.9894	56.0484	38.4772	38.3888
EBF_peak_1872	19.0578	-0.562719	0.616107	-0.913346	0.361061	0.633618	24.161	21.2075	18.3641	12.4987
EBF_peak_4488	41.462	-0.403343	0.442003	-0.912533	0.361488	0.634217	47.4888	46.9595	43.7241	27.6757
EBF_peak_2286	55.5165	-0.363034	0.3982	-0.911686	0.361934	0.634697	59.9859	65.1374	60.3393	36.6033
EBF_peak_1724	268.947	-0.209472	0.229905	-0.911124	0.36223	0.635015	265.771	312.053	222.993	274.971
EBF_peak_3911	193.699	-0.238414	0.262022	-0.9099	0.362875	0.635592	217.449	201.471	144.29	211.585
EBF_peak_3233	165.551	-0.227474	0.250133	-0.909409	0.363134	0.635724	174.126	183.294	153.909	150.877
EBF_peak_3847	251.709	0.217473	0.239252	0.90897	0.363366	0.635724	220.781	245.401	230.863	309.789
EBF_peak_2680	246.718	0.205283	0.225868	0.908864	0.363422	0.635724	232.445	225.709	246.604	282.113
EBF_peak_2111	23.1717	-0.514742	0.566602	-0.908472	0.363629	0.635804	25.8273	28.7816	14.8662	23.2118
EBF_peak_4031	83.3932	-0.303502	0.334591	-0.907085	0.364362	0.636282	103.309	80.2856	85.6993	64.2789
EBF_peak_4604	122.159	-0.252003	0.277952	-0.906639	0.364598	0.636414	126.637	139.364	111.934	110.703
EBF_peak_145	31.5893	-0.437522	0.483502	-0.904903	0.365517	0.637392	39.1575	33.3261	27.9834	25.8901
EBF_peak_5192	117.112	-0.269019	0.297354	-0.904708	0.36562	0.637422	105.808	151.482	105.812	105.346
EBF_peak_4659	53.1173	-0.361516	0.400431	-0.902816	0.366624	0.638518	67.4841	51.504	55.0924	38.3888
EBF_peak_5113	45.4015	-0.373343	0.413774	-0.902286	0.366905	0.638804	56.6534	45.4447	40.2262	39.2816
EBF_peak_334	37.0119	-0.429343	0.477105	-0.899892	0.368178	0.639562	52.4877	31.8113	25.36	38.3888
EBF_peak_826	130.952	-0.246781	0.274252	-0.899835	0.368208	0.639562	153.297	130.275	124.177	116.059
EBF_peak_2259	95.8717	-0.274437	0.304895	-0.900105	0.368064	0.639562	112.474	96.9487	86.5738	87.4908
EBF_peak_2573	113.164	0.2597	0.289108	0.898281	0.369036	0.640349	109.974	95.4338	130.298	116.952
EBF_peak_173	21.124	0.552343	0.615597	0.897248	0.369586	0.640831	10.8308	24.2372	27.109	22.3191
EBF_peak_3481	77.1508	0.313229	0.349072	0.897321	0.369548	0.640831	54.1539	84.8301	85.6993	83.9197
EBF_peak_2532	58.8204	0.333334	0.371539	0.89717	0.369628	0.640831	56.6534	46.9595	64.7117	66.9572
EBF_peak_360	64.8964	-0.331764	0.369972	-0.896728	0.369864	0.64098	59.1528	86.3449	51.5945	62.4934
EBF_peak_3072	190.828	0.216269	0.241215	0.896583	0.369941	0.64098	185.79	166.631	202.88	208.014
EBF_peak_3557	319.32	0.195296	0.217859	0.896435	0.37002	0.64098	299.93	295.39	304.32	377.639
EBF_peak_1397	116.488	-0.253664	0.283174	-0.89579	0.370365	0.641247	133.302	119.671	104.063	108.917
EBF_peak_3006	214.077	0.223713	0.250108	0.894467	0.371072	0.641833	176.625	219.649	201.131	258.901
EBF_peak_306	77.2532	-0.309594	0.347157	-0.891798	0.372501	0.643184	93.3114	77.256	82.2014	56.2441
EBF_peak_2950	16.5355	-0.585255	0.656963	-0.890849	0.37301	0.64361	19.9953	19.6927	15.7407	10.7132
EBF_peak_2671	39.1472	-0.392752	0.441081	-0.890432	0.373234	0.643779	49.1551	39.3854	33.2303	34.8178
EBF_peak_2377	199.371	-0.238952	0.268564	-0.889739	0.373606	0.644036	249.941	180.264	153.909	213.37
EBF_peak_1740	13.9085	0.653887	0.7375	0.886626	0.37528	0.645665	8.33138	13.6334	12.2428	21.4263
EBF_peak_1689	239.738	0.205409	0.231819	0.886074	0.375578	0.646009	244.109	199.957	267.592	247.295
EBF_peak_131	23.5201	0.500338	0.565295	0.885091	0.376107	0.646349	23.3279	15.1482	30.6069	24.9974
EBF_peak_5398	167.626	-0.225638	0.255023	-0.884775	0.376278	0.646375	178.291	183.294	169.65	139.271
EBF_peak_587	131.419	0.25808	0.2919	0.884136	0.376623	0.646758	99.9765	140.879	126.8	158.019
EBF_peak_760	43.391	-0.377107	0.427339	-0.882455	0.377531	0.647321	42.49	56.0484	41.1007	33.925
EBF_peak_727	149.569	-0.234156	0.265584	-0.881663	0.377959	0.647481	164.128	159.056	122.428	152.662
EBF_peak_1971	16.9669	-0.57002	0.646687	-0.881447	0.378076	0.647481	20.8284	19.6927	15.7407	11.6059
EBF_peak_2650	115.979	-0.256069	0.291186	-0.879399	0.379185	0.648449	132.469	119.671	118.93	92.8473
EBF_peak_2017	314.212	0.183625	0.208909	0.878968	0.379419	0.648547	287.432	301.45	333.178	334.786
EBF_peak_1871	41.543	-0.400365	0.455788	-0.878403	0.379725	0.64857	43.3232	51.504	46.3476	24.9974
EBF_peak_5610	20.8916	-0.535563	0.609622	-0.878517	0.379663	0.64857	16.6628	33.3261	16.6152	16.9625
EBF_peak_3812	21.7643	0.505372	0.575926	0.877494	0.380218	0.649023	19.1622	16.6631	26.2345	24.9974
EBF_peak_1538	65.8701	-0.309131	0.353055	-0.875587	0.381255	0.650228	71.6498	74.2263	54.2179	63.3862
EBF_peak_644	256.767	-0.208303	0.238357	-0.873914	0.382165	0.650778	302.429	246.916	209.001	268.722
EBF_peak_645	256.767	-0.208303	0.238357	-0.873914	0.382165	0.650778	302.429	246.916	209.001	268.722
EBF_peak_3335	66.9141	-0.334843	0.383756	-0.872541	0.382913	0.651473	64.9847	84.8301	42.8496	74.9921
EBF_peak_2807	45.7595	-0.379536	0.435139	-0.872218	0.38309	0.651561	39.1575	65.1374	34.1048	44.6381
EBF_peak_43	35.4309	-0.408989	0.469461	-0.871189	0.383651	0.652017	39.9906	40.9002	36.7283	24.1046
EBF_peak_2226	85.1766	-0.285932	0.328222	-0.871153	0.38367	0.652017	93.3114	93.919	89.1972	64.2789
EBF_peak_2452	95.8948	-0.286805	0.329634	-0.870072	0.384261	0.652489	103.309	107.552	65.5862	107.132
EBF_peak_3063	61.6993	-0.317417	0.365341	-0.868822	0.384944	0.653298	75.8155	60.5929	57.7159	52.673
EBF_peak_1898	126.764	0.240408	0.27705	0.86774	0.385537	0.653901	107.475	125.73	139.043	134.807
EBF_peak_1515	175.823	0.220629	0.254412	0.867214	0.385825	0.654001	149.965	175.719	172.273	205.335
EBF_peak_3003	63.8851	0.3264	0.376523	0.866878	0.386009	0.654201	68.3173	43.9299	63.8372	79.4559
EBF_peak_3596	20.1389	-0.53137	0.613245	-0.866489	0.386222	0.654274	19.1622	28.7816	20.1131	12.4987
EBF_peak_3051	45.0987	-0.363551	0.420534	-0.864498	0.387314	0.655109	45.8226	56.0484	44.5986	33.925
EBF_peak_3403	119.906	0.243362	0.281793	0.863619	0.387797	0.655625	117.472	101.493	129.423	131.236
EBF_peak_2924	51.8757	-0.350309	0.40725	-0.860183	0.389688	0.656895	65.8179	49.9892	55.0924	36.6033
EBF_peak_5099	151.674	0.223218	0.26028	0.857609	0.391108	0.657904	139.134	140.879	174.022	152.662
EBF_peak_3237	131.729	-0.243303	0.284466	-0.855296	0.392387	0.659082	147.465	137.849	101.44	140.164
EBF_peak_171	223.251	0.195613	0.22917	0.853572	0.393342	0.659628	201.619	215.105	235.236	241.046
EBF_peak_3676	194.206	0.214216	0.251035	0.853329	0.393477	0.659628	204.952	152.997	205.503	213.37
EBF_peak_5062	148.076	-0.225595	0.264202	-0.853874	0.393175	0.659628	171.626	146.938	144.29	129.451
EBF_peak_4405	167.301	0.231411	0.272075	0.850541	0.395024	0.661324	124.971	184.808	188.014	171.41
EBF_peak_4527	240.005	-0.204769	0.240802	-0.85036	0.395125	0.661392	233.279	281.757	195.01	249.974
EBF_peak_5577	166.233	-0.215899	0.254031	-0.849892	0.395385	0.661677	179.958	177.234	140.792	166.947
EBF_peak_4808	123.752	-0.242842	0.286408	-0.847888	0.3965	0.662591	134.968	133.304	129.423	97.3112
EBF_peak_672	21.8739	-0.486299	0.573797	-0.847511	0.39671	0.662842	22.4947	28.7816	18.3641	17.8553
EBF_peak_2448	68.5591	0.300565	0.355319	0.8459	0.397608	0.66339	60.819	62.1077	64.7117	86.598
EBF_peak_2449	68.5591	0.300565	0.355319	0.8459	0.397608	0.66339	60.819	62.1077	64.7117	86.598
EBF_peak_243	199.982	0.200924	0.237655	0.845446	0.397862	0.66344	181.624	190.868	222.993	204.443
EBF_peak_4534	327.473	-0.190901	0.225836	-0.84531	0.397938	0.66344	342.42	355.983	258.847	352.641
EBF_peak_634	108.333	0.255104	0.301838	0.84517	0.398016	0.663469	107.475	89.3745	132.921	103.561
EBF_peak_2816	324.199	-0.178232	0.211116	-0.84424	0.398535	0.664058	341.586	346.894	282.458	325.858
EBF_peak_4292	121.334	-0.245358	0.291097	-0.842872	0.3993	0.664459	135.801	127.245	128.549	93.7401
EBF_peak_4293	121.334	-0.245358	0.291097	-0.842872	0.3993	0.664459	135.801	127.245	128.549	93.7401
EBF_peak_1640	190.206	-0.202749	0.240948	-0.841464	0.400088	0.664741	214.116	192.382	175.771	178.553
EBF_peak_2002	57.5106	0.314526	0.37375	0.841541	0.400045	0.664741	48.322	54.5336	65.5862	61.6006
EBF_peak_3564	45.8878	-0.365508	0.434568	-0.841083	0.400301	0.664825	57.4865	45.4447	29.7324	50.8875
EBF_peak_1731	38.337	-0.374297	0.445599	-0.839986	0.400916	0.665441	48.322	37.8706	33.2303	33.925
EBF_peak_501	48.0184	-0.33769	0.403142	-0.837645	0.40223	0.666101	54.1539	53.0188	38.4772	46.4237
EBF_peak_2712	45.0502	-0.351901	0.420956	-0.835955	0.40318	0.667152	56.6534	43.9299	34.9793	44.6381
EBF_peak_1278	26.3553	-0.454917	0.544443	-0.835564	0.4034	0.667303	24.9941	36.3557	27.109	16.9625
EBF_peak_3661	206.058	-0.198979	0.238964	-0.832675	0.405028	0.669009	220.781	219.649	174.897	208.907
[truncated: 897 more rows]
